# Supplementary material for: SynBioGPT2: A dynamic reasoning framework enables high-fidelity design of microbial cell factories
Source: Biodes Res. 2026 Jun 25;8(3):100093. doi: 10.1016/j.bidere.2026.100093 (PMC13377148; doi:10.1016/j.bidere.2026.100093)
Supplement: Multimedia component 4 [file mmc4.xlsx]

## Sheet: ansewer
Question number	Question type	Question	Reference answer	baseline1_deepseek-r1	baseline1_deepseek-r1_accuracy	baseline1_deepseek-r1_completeness	baseline2_rag	baseline2_rag_accuracy	baseline2_rag_completeness	baseline3_synbio_deepseek-r1	baseline3_synbio_deepseek-r1_accuracy	baseline3_synbio_deepseek-r1_completeness	baseline1_claude-sonnet-4	baseline1_claude-sonnet-4_accuracy	baseline1_claude-sonnet-4_completeness	baseline2_rag	baseline2_rag_accuracy	baseline2_rag_completeness	baseline3_synbio_claude	baseline3_synbio_claude_accuracy	baseline3_synbio_claude_completeness
1	Factual Extraction	Identify which mutant is responsible for producing L-isoleucine in Corynebacterium glutamicum IWJ001.Provide at least three types of mutations.	Both mutants, TD(F383V) and AHAS(P176S, D426E, L575W), are responsible for producing L-isoleucine in Corynebacterium glutamicum IWJ001.	Based on the genetic engineering of *Corynebacterium glutamicum* for L-isoleucine production, the **mutant gene responsible** in strain IWJ001 is **ilvA**, which encodes **threonine deaminase**. This enzyme catalyzes the first committed step in L-isoleucine biosynthesis (conversion of L-threonine to 2-oxobutanoate). In wild-type strains, threonine deaminase is subjected to **feedback inhibition b…	0	0	Based on the characterization of *Corynebacterium glutamicum* IWJ001, the mutants responsible for L-isoleucine production include: 1. **Aspartate kinase (AK) A279T** Encoded by the mutant gene *lysC*<sup>1</sup>, which confers complete resistance to feedback inhibition by L-threonine and L-lysine. 2. **Homoserine dehydrogenase (HD) G378S** Encoded by the mutant gene *hom*<sup>1</sup>, which exhib…	0	0	Based on the retrieved documents, the mutant strain *Corynebacterium glutamicum* **IWJ001** produces L-isoleucine through four key mutations that release feedback inhibition in its biosynthesis pathway. Here are three essential mutations with citations: 1. **TD F383V** - Mutation in threonine dehydratase (encoded by *ilvA*) - Makes enzyme resistant to feedback inhibition by L-isoleucine *(Dong et…	1	1	# Mutation Responsible for L-isoleucine Production in C. glutamicum IWJ001 Based on the information requested, I'll identify the key mutant responsible for L-isoleucine production in Corynebacterium glutamicum IWJ001 and discuss the specific mutations involved. ## Primary Mutant Corynebacterium glutamicum IWJ001 is an L-isoleucine producing strain that contains mutations in the **ilvA** gene. The…	0	0	Based on the provided information, Corynebacterium glutamicum IWJ001 is one of the best L-isoleucine producing strains, which contains several key mutations responsible for its production capabilities: 1. Aspartate kinase (AK) mutation: AK A279T (encoded by lysC1) - This mutation makes the enzyme completely resistant to feedback inhibition by L-threonine and L-lysine. 2. Homoserine dehydrogenase …	1	1	The mutant responsible for producing L-isoleucine in Corynebacterium glutamicum IWJ001 involves mutations in several key enzymes in the L-isoleucine biosynthetic pathway. These mutations release the enzymes from feedback inhibition, which is crucial for L-isoleucine overproduction. Three types of mutations identified in C. glutamicum IWJ001: 1. Aspartate Kinase (AK) mutation: - A279T mutation in …	1	1
2	Factual Extraction	What was the concentration of l-carnosine produced by the PanD strain?	The PanD strain produced 99.17 mg/L of l-carnosine.	The **PanD strain** produced **2.3 g/L** of L-carnosine under optimized fed-batch fermentation conditions. This result comes from the study **"Metabolic engineering of Escherichia coli for the production of L-carnosine"** (Liu et al., 2020). Here's the breakdown: 1. **Strain Comparison:** * **Wild-type E. coli:** Produced negligible carnosine (<0.01 g/L). * **β-Alanine-producing strain (BA1):** P…	0	0	The concentration of L-carnosine produced by the PanD-expressing strain (**Car13**, engineered *C. glutamicum* expressing CARNS1 and PanD) was **99.17 mg/L**. This is explicitly stated in the **RESULTS AND DISCUSSION** section of the Context, where Carnosine production increased 7.2-fold due to PanD overexpression. **(Source: Context snippet from "■ RESULTS AND DISCUSSION")**	1	1	Based on the retrieved document sections, the L-carnosine concentrations produced by strains overexpressing PanD are as follows: 1. **Car13 strain** (C. glutamicum P H36 Pgi gtg expressing CARNS1 and PanD): - Produced **99.17 mg/L L-carnosine** in batch fermentation (Figure 4c) - This represented a **7.2-fold increase** compared to strains without PanD overexpression - Context: β-alanine producti…	1	1	Based on the provided information, the PanD strain produced l-carnosine at a concentration of 2.9 ± 0.1 g/L after 24 hours of fermentation.	0	0	Based on the context, the strain Car13 (C. glutamicum PH36 Pgi gtg expressing CARNS1 and PanD) produced 99.17 mg/L of L-carnosine. This represents a 7.2-fold increase in L-carnosine production compared to the reference strain Car12. The overexpression of PanD in this strain resulted in a significant increase in β-alanine production (219.17 mg/L, a 4-fold increase), which in turn enabled higher L-…	1	1	The concentration of l-carnosine produced by the PanD strain (Car13) was 99.17 mg/L. According to the study 'Ecofriendly Synthesis of L-Carnosine in Metabolically Engineered Corynebacterium glutamicum by Reinforcing Precursor Accumulation', Car13 (described as C. glutamicum PH36 Pgi gtg expressing CARNS1 and PanD) produced a 7.2-fold increase in L-carnosine production (99.17 mg/L) compared to Car…	1	1
3	Factual Extraction	What was the final concentration of l-carnosine produced by the Car15 strain? Provide a detailed explanation.	The final concentration of l-carnosine produced by the Car15 strain was 323.26 mg/L.	The final concentration of L-carnosine produced by the Car15 strain was **0.26 g/L**. ### Detailed Explanation: To determine the concentration: 1. **Identify the amount produced and culture volume**: - The Car15 strain produced **7.8 mg** of L-carnosine. - The culture volume was **30 mL**. 2. **Convert units for consistency**: - Convert mass from milligrams (mg) to grams (g): \[ 7.8 \text{mg} = \…	0	0	The final concentration of L-carnosine produced by the **Car15 strain** was **3.73 g/L** in fed-batch fermentation. This achievement resulted from systematic metabolic engineering steps in *Corynebacterium glutamicum*: ### Key Engineering Steps: 1. **Introduction of CARNS1**: The vertebrate gene *CARNS1* (carnosine synthase 1, an ATP-grasp enzyme) was introduced to catalyze the condensation of β-…	0	0	Based on the retrieved document sections, I can provide the answer to your query about the Car15 strain's l-carnosine production: **Final Concentration:** The Car15 strain produced **323.26 mg/L** of l-carnosine. **Detailed Explanation:** 1. **Strain Engineering:** The Car15 strain was developed through metabolic engineering of *Corynebacterium glutamicum* ATCC 13032. It combined: - Enhanced pent…	1	1	Based on the information provided, I cannot determine the final concentration of L-carnosine produced by the Car15 strain. To provide this specific value, I would need access to: 1. Research data about the Car15 strain 2. Experimental results showing L-carnosine production measurements 3. Documentation specifying the final concentration values The Car15 strain appears to be a specific engineered …	0	0	The context doesn't provide the exact final concentration of L-carnosine produced by the Car15 strain. While the document mentions Car15 as a strain used in the study and refers to "synthesized L-carnosine from Car15" when discussing antioxidant and antiglycation effects in Figure 6, it doesn't specify the final production titer for this strain. The only specific L-carnosine production value ment…	0	0	The final concentration of l-carnosine produced by the Car15 strain was 323.26 mg/L. Detailed explanation: The study described the metabolic engineering of Corynebacterium glutamicum to produce l-carnosine by reinforcing precursor accumulation pathways. Car15 was a strain in which both histidine and β-alanine biosynthetic pathways were engineered to enhance l-carnosine production. Initially, in f…	1	1
4	Factual Extraction	How much was the improvement in L-arginine titers after deleting the repressor gene cgmR? Provide a detailed explanation. Do not calculate.	L-arginine titers were improved by 5% after deleting the repressor gene cgmR.	### Improvement in L-arginine Titers after Deleting the Repressor Gene *cgmR* The deletion of the repressor gene *cgmR* leads to a **significant increase in L-arginine titers**. This improvement is attributed to the removal of transcriptional repression in the L-arginine biosynthesis pathway. Below is a detailed explanation: 1. **Role of CgmR**: - *cgmR* encodes a repressor protein (CgmR) that bi…	0	0	Based on the provided context, the improvement in L-arginine titers after deleting the repressor gene *cgmR* is as follows: In the L-arginine-producing strain **C. glutamicum ARG2**, deletion of *cgmR* resulted in a **slight but significant increase** in L-arginine titer. The parent strain **ARG2** produced **39 mM** L-arginine, while the *cgmR*-deleted strain **ARG2 Δ*cgmR*** produced **41 mM** …	1	1	Based on the retrieved scientific literature, the improvement in L-arginine titers after deleting the repressor gene cgmR in Corynebacterium glutamicum is as follows: **Improvement:** Deletion of cgmR in the L-arginine-producing strain C. glutamicum ARG2 resulted in a **slight but significant increase** in L-arginine titer from **39 mM to 41 mM** (p ≤ 0.05). **Detailed Explanation:** 1. **Role of…	1	1	# Improvement in L-arginine Titers After Deleting cgmR The deletion of the repressor gene cgmR led to a significant improvement in L-arginine titers in Corynebacterium glutamicum. Based on published research, deleting the cgmR gene resulted in approximately a 41% increase in L-arginine production. This improvement occurred because cgmR normally functions as a transcriptional repressor that negati…	0	0	Based on the provided context, the improvement in L-arginine titers after deleting the repressor gene cgmR was modest but significant. Specifically, when cgmR was deleted in the L-arginine-producing strain C. glutamicum ARG2 (yielding the strain ARG2 ΔcgmR), the L-arginine titer increased from 39 mM in the parent strain ARG2 to 41 mM in the ARG2 ΔcgmR strain. This represents a slight but statisti…	0	1	The improvement in L-arginine titers after deleting the repressor gene cgmR was 5%. Detailed explanation: According to the study by Lubitz et al. (2016), when cgmR was deleted in the C. glutamicum ARG2 strain (yielding strain ARG2 ΔcgmR), there was "a slight but significant increase of the L-arginine titer" from 39 mM in the parent strain ARG2 to 41 mM in the ARG2 ΔcgmR strain (p ≤ 0.05). This re…	1	1
5	Factual Extraction	How much L-theanine was produced in the 5-L fermentor? Do not calculate. Just answer.	The optimal engineered strain produced approximately 42 g/L of L-theanine in the 5-L fermentor.	Based solely on the data provided in the attached table showing a concentration of **42.8 g/L L-theanine** produced: The total amount of L-theanine produced in the **5-L fermentor** was **214 grams**.	0	0	Based on the provided context from "Efficient fermentative production of L-theanine by Corynebacterium glutamicum": **42.03 g/L** of L-theanine was produced in the 5-L fermentor. *Source snippet (Section: L-Theanine production with ethylamine supplementation in a 5-L fermentor):* > "the extracellular L-theanine titer reached **42.03 g/L** after 48 h of fermentation (Fig. 6a)." This value is direc…	1	1	{'production': '42.03 g/L', 'citation': {'document': 'Efficient fermentative production of L-theanine by Corynebacterium glutamicum', 'journal': 'Applied Microbiology and Biotechnology', 'references': 'National Key Research and Development Program of China (2018YFA0900304), National Natural Science Foundation of China (31700037, 31500026), and Postdoctoral Research Foundation of China (2016M60126…	1	1	Based on the information provided, I cannot determine how much L-theanine was produced in the 5-L fermentor, as this specific data is not included in your query. To answer this question, I would need details about the L-theanine concentration achieved, fermentation conditions, or yield from this particular 5-L fermentation process.	0	0	The study reported that in the 5-L fermentor, the strain GDK-9 ΔNcgl1221/pTufgmasMm produced 42.03 g/L of L-theanine after 48 hours of fermentation with ethylamine supplementation. The yield of L-theanine relative to glucose was approximately 19.6% (wt%), and the specific titer was approximately 1.95 g/g DCW (dry cell weight).	1	1	According to the research study, 42.03 g/L of L-theanine was produced in the 5-L fermentor after 48 hours of fermentation. The study used the strain GDK-9 Δ Ncgl1221 / pTufgmasMm with ethylamine supplementation. Citation: This information comes from the paper 'Efficient fermentative production of L-theanine by Corynebacterium glutamicum', specifically from the section 'L-Theanine production with …	1	1
6	Factual Extraction	What was the increase in lysine yield shown by the mutant C. glutamicum DeltasucCD when compared to its parent strain? Provide a detailed explanation.	The mutant C. glutamicum DeltasucCD showed a 60% increase in the yield of lysine when compared to the advanced lysine producer which was used as parent strain.	The **Δ*sucCD* mutant of *C. glutamicum** exhibited a **150% increase in lysine yield (2.5-fold higher)** compared to its parent strain, as demonstrated in the seminal study by Hoischen and Krämer (1989). Here's a detailed explanation: 1. **Metabolic Context:** * Lysine biosynthesis in *C. glutamicum* uses the **diaminopimelate (DAP) pathway**. A key intermediate, L-aspartic semialdehyde, branche…	0	0	Based solely on the most relevant context: The **mutant strain *C. glutamicum* BS87 Δ*sucCD*** showed a **60% increase in lysine yield** compared to its parent strain. **Detailed explanation from the context (Table 3 section):** 1. **Parent strain lysine yield:** 5 mM (or mol product per mol substrate equivalent, as per flux/yield context). 2. **Mutant strain (Δ*sucCD*) lysine yield:** 8 mM. 3. *…	1	1	The mutant C. glutamicum ΔsucCD strain showed a 60% increase in lysine yield compared to its parent strain according to Table 3 in: "Increased lysine production by flux coupling of the tricarboxylic acid cycle and the lysine biosynthetic pathway - Metabolic engineering of the availability of succinyl-CoA in Corynebacterium glutamicum" Detailed explanation: - Lysine accumulation increased from 5 m…	1	1	# Lysine Yield Increase in C. glutamicum ΔsucCD Mutant Based on published research on C. glutamicum lysine production, the deletion of the sucCD genes (which encode succinate:CoA ligase in the TCA cycle) resulted in a significant increase in lysine yield compared to the parent strain. ## Specific Yield Improvement: The C. glutamicum ΔsucCD mutant showed approximately a **25-30%** increase in lysi…	0	0	According to the context information provided, the C. glutamicum BS87 ΔsucCD mutant (with deleted succinyl-CoA synthetase) showed a 60% increase in lysine yield compared to its parent strain. This information comes from the section "Impact of succinyl-CoA synthetase deletion on the growth and production performance in C. glutamicum" where it states: "Most strikingly, the engineered strain showed …	1	1	The mutant C. glutamicum BS87 ΔsucCD showed a 57.3% increase in lysine yield compared to its parent strain C. glutamicum BS87. Specifically, the parent strain had a lysine yield of 124.0 ± 3.0 mmol mol⁻¹ glucose, while the mutant strain achieved 195.1 ± 8.2 mmol mol⁻¹ glucose. This significant improvement was achieved by deleting the succinyl-CoA synthetase (encoded by sucCD genes), which disrupt…	0	1
7	Factual Extraction	What was the productivity of GABA in the Fed-bath culture of C.glutamicum expressing E.coli GAD mutant in GP1 medium at pH 6? Provide a detailed explanation.	The productivity of GABA was 0.536 g/L/h.	Based on the study by **Shin et al. (2023)** titled **"High-level production of γ-aminobutyric acid by engineered *Corynebacterium glutamicum* expressing a glutamate decarboxylase from *Escherichia coli*"**, the productivity of GABA under the specified conditions was **1.85 g/L/h**. Here’s a detailed breakdown: ### Key Experimental Conditions: 1. **Organism:** Engineered *C. glutamicum* GABA7 str…	0	0	Based on the provided context, the productivity of GABA in the fed-batch culture of *C. glutamicum* expressing the *E. coli* GAD mutant at **pH 6** reached **38.6 ± 0.85 g/L**. ### Key Details: 1. **Optimal pH**: pH 6 was identified as the ideal condition, balancing cell growth, glutamate synthesis, and GABA conversion. Higher GABA levels were noted at pH 6 compared to pH 5 (poor growth) or pH 7 …	0	0	The GABA productivity in fed-batch culture of recombinant C. glutamicum expressing E. coli GAD mutant in GP1 medium at pH 6 was 0.536 g/L/h. Detailed explanation: - The study used an E. coli GAD mutant (Glu89Gln/Δ452-466) expressed in C. glutamicum under the strong synthetic H36 promoter. - Fed-batch cultivations were performed in GP1 medium supplemented with 50 μg/L biotin at 30°C. - At pH 6, op…	1	1	# Productivity of GABA in Fed-batch Culture of C. glutamicum Based on the information provided in your question, I cannot give you a specific numerical value for the productivity of GABA in the fed-batch culture of C. glutamicum expressing E. coli GAD mutant in GP1 medium at pH 6, as this would require access to specific research data that wasn't included in your query. To properly answer this qu…	0	0	According to the context, in the fed-batch cultivation of recombinant C. glutamicum expressing E. coli GAD mutant at pH 6, the production of GABA reached 38.6 ± 0.85 g/L. The study showed that pH 6 provided the optimal balance between cell growth, glutamate synthesis, and conversion of glutamate to GABA. At this pH, the E. coli GAD mutant (Glu89Gln/Δ452-466) remained sufficiently active to effici…	0	0	The productivity of GABA in the fed-batch culture of C. glutamicum expressing E. coli GAD mutant in GP1 medium at pH 6 was 0.536 g/L/h (maximum volumetric productivity). Detailed explanation: The study conducted fed-batch cultivations of recombinant C. glutamicum harboring pHGmut (plasmid expressing E. coli GAD mutant) in a 5L lab-scale bioreactor containing GP1 medium supplemented with 50 μg/L o…	1	1
8	Factual Extraction	What were the other metabolites produced by C.lutamicum Lys9 besides L-lysine?	Apart from L-lysine, C.lutamicum Lys9 also produced pyruvate, oxaloacetate (OAA), and L-valine.	Based on research literature (`Microb. Cell Fact.` 2010, **9**, 47 and others) on lysine-hyperproducing *Corynebacterium glutamicum* strains like Lys9, the following metabolites are commonly produced as **byproducts (non-target metabolites)** alongside L-lysine: 1. **L-Alanine:** This is often the most significant non-target amino acid byproduct, sometimes reaching g/L concentrations. It's produc…	0	0	Based on the provided context, **C. glutamicum Lys9** produced the following metabolites besides **L-lysine**: 1. **Pyruvate** at **55 ± 2.8 mmol·L⁻¹** 2. **Oxaloacetate (OAA)** at **30 ± 0.8 mmol·L⁻¹** 3. **L-Valine** at **98 ± 2.3 mmol·L⁻¹** Notably, the fermentation broth showed **no detectable L-alanine, lactate, or acetate**. *Source: Section "The production performance of C. glutamicum Lys9…	1	1	Based on the retrieved information, here is the answer to your query: ### Metabolites produced by *Corynebacterium glutamicum* Lys9 besides L-lysine: 1. **L-valine** (approximately 98 ± 2.3 mmol/L) 2. **Pyruvate** (approximately 55 ± 2.8 mmol/L) 3. **Oxaloacetate (OAA)** (approximately 30 ± 0.8 mmol/L) These metabolites were observed in the fermentation broth during fed-batch cultivations as desc…	1	1	Based on the information typically available about Corynebacterium glutamicum Lys9 (a lysine-producing strain), this bacterium primarily produces L-lysine as its main product of interest. However, like most microorganisms, C. glutamicum would also produce various other metabolites as part of its normal metabolism. Common metabolites that would be produced by C. glutamicum strains during lysine pr…	0	0	Based on the provided context, C. glutamicum Lys9 produced several metabolites besides L-lysine during fermentation. Specifically, the strain excreted: 1. Pyruvate (55 ± 2.8 mmol/L) 2. Oxaloacetate (OAA) (30 ± 0.8 mmol/L) 3. L-valine (98 ± 2.3 mmol/L) These by-products were observed during the fed-batch fermentation process. The context explicitly notes that there was no detectable L-alanine, lac…	1	1	Based on the research paper 'Improvement of L-lysine production combines with minimization of by-products synthesis in Corynebacterium glutamicum', C. lutamicum Lys9 (also referred to as C. glutamicum Lys9) produced several metabolites besides L-lysine. During fed-batch fermentations in a fermenter, the strain excreted three main by-products: 1. L-valine: 98 ± 2.3 mmol/L 2. Pyruvate: 55 ± 2.8 mmo…	1	1
9	Factual Extraction	What is the amount of beta-alanine produced by strain XQ-5.5 in feed-batch fermentation? Provide a detailed explanation.	Strain XQ-5.5 produced 56.5 +/- 3.2 g/L of beta-alanine in feed-batch fermentation.	The **beta-alanine production yield for "strain XQ-5.5" in fed-batch fermentation cannot be specified** from publicly available scientific literature or databases. Here is a detailed explanation: ### Key Reasons for Uncertainty 1. **Unidentifiable Strain**: - "XQ-5.5" appears to be an **internal/proprietary designation** specific to a research group or company. It lacks standard nomenclature (e.g…	0	0	Based on the provided context, strain XQ-5.5 produced **56.5 ± 3.2 g/L** of β-alanine in fed-batch fermentation. **Detailed explanation:** 1. **Production conditions:** - Fermentation occurred in a 5-L jar fermenter with 1-L media. - Duration: 72 hours. - Glucose consumed: 143 ± 6.0 g/L. 2. **Kinetics:** - β-alanine accumulation began at the logarithmic early growth phase (8 h). - Production incr…	1	1	Strain XQ-5.5 produced 56.5±3.2 g/L of beta-alanine in fed-batch fermentation. Detailed Explanation: This measurement was taken at 72 hours in a 5-L fermenter with glucose consumption of 143±6.0 g/L. Beta-alanine production started during early logarithmic growth (8h) and increased continuously to reach this titer. The productivity was 0.79 g/(L·h) and glucose conversion efficiency was 39.5%. The…	1	1	I don't have specific information about the amount of beta-alanine produced by strain XQ-5.5 in fed-batch fermentation. This appears to be a request for detailed data from a specific research study or industrial process. To provide an accurate answer, I would need: - The specific research paper or technical report that documents this strain - Data on the fermentation conditions (temperature, pH, …	0	0	According to the context information, strain XQ-5.5 produced 56.5 ± 3.2 g/L of β-alanine in fed-batch fermentation after 72 hours in a 5-L jar fermenter. This represents the highest reported yield for β-alanine production compared to other strains mentioned in the study. The fermentation process consumed approximately 143 ± 6.0 g/L of glucose, resulting in a glucose conversion efficiency (α) of 3…	1	1	The amount of beta-alanine produced by strain XQ-5.5 in feed-batch fermentation is 56.5 ± 3.2 g/L at 72 hours of cultivation. According to the research, strain XQ-5.5 was developed from a L-lysine high-producing strain (XQ-5) through several genetic modifications to enhance beta-alanine production. These modifications included restoring feedback inhibition of aspartate kinase (AK), expressing L-a…	1	1
10	Factual Extraction	What is the amount of L-alanine accumulation in shake-flask fermentation for strain XQ-5.5? Provide a detailed explanation.	The L-alanine accumulation in shake-flask fermentation for strain XQ-5.5 was reduced from 7.6 +/- 0.22 to 3.8 +/- 0.32 g/L.	The amount of L-alanine accumulated by strain **XQ-5.5 in shake-flask fermentation cannot be definitively stated from publicly available scientific literature or databases**, as this appears to be a **proprietary or recently developed strain** without published fermentation data accessible through standard channels. Here's a detailed explanation: 1. **Strain Identification ("XQ-5.5"):** * This de…	0	0	Based on the provided context, **L-alanine accumulation in shake-flask fermentation for strain XQ-5.5 is significantly decreased compared to earlier strains, but no explicit quantitative value is provided in the snippets.** ### Detailed Explanation: 1. **Contextual Evidence**: - The "Blocking competitive pathway" section states that strain XQ-5.5 (engineered with *avtA* deletion and *alaT* attenu…	0	0	Based on the evidence from the "enhancing-alanine-production-from-glucose-in-genetically-modified-corynebacterium-glutamicum-by-meta.md" document: The L-alanine accumulation for strain XQ-5.5 in **shake-flask fermentation showed a significant reduction compared to previous strains**, but the exact numerical value is not explicitly stated in the text. Here's what we know: 1. **Significant reductio…	0	0	Based on the information provided, I cannot determine the specific amount of L-alanine accumulation in shake-flask fermentation for strain XQ-5.5. To accurately answer this question, I would need access to: 1. Research papers or studies specifically mentioning strain XQ-5.5 2. Experimental data showing the L-alanine production results for this strain 3. Comparative fermentation data for strain XQ…	0	0	Based on the provided context, the strain XQ-5.5 showed a significant decrease in L-alanine accumulation compared to the previous strains. From the "Blocking competitive pathway to decrease by-products accumulation" section, it's stated that the L-alanine biosynthetic pathway was modified in strain XQ-5.5 by deleting the avtA gene (encoding alanine-valine aminotransferase) and adding a T7 termina…	0	0	Based on the available information, strain XQ-5.5 was genetically modified to reduce L-alanine accumulation during fermentation by deleting the avtA gene (encoding alanine-valine aminotransferase) and adding a T7 terminator in front of the alaT gene (encoding alanine aminotransferase). According to the paper, L-alanine production in strain XQ-5.5 was 'significantly decreased' compared to strain X…	0	0
11	Factual Extraction	What is the amount of lactate accumulation in shake-flask fermentation for strain XQ-5.5? Provide a detailed explanation.	The lactate accumulation in shake-flask fermentation for strain XQ-5.5 was reduced from 5.2 +/- 0.14 to 0.2 +/- 0.09 g/L.	The amount of lactate accumulation in **shake-flask fermentation for strain XQ-5.5** **cannot be determined definitively from publicly available information**, as it depends on highly specific experimental conditions and proprietary strain characteristics. However, I can provide a detailed explanation of how to measure it, the factors influencing it, and plausible scenarios: ### **Critical Factor…	0	0	Based on the provided context, the lactate accumulation in shake-flask fermentation for strain **XQ-5.5** is **0.2 ± 0.1 g/L**. ### Detailed Explanation: 1. **Source**: The data is explicitly stated in the "Blocking competitive pathway to decrease by-products accumulation" section of the context. 2. **Genetic Modifications**: - Strain XQ-5.5 was engineered by deleting the lactate dehydrogenase ge…	0	0	Based on the retrieved information, I can provide the details about lactate accumulation in shake-flask fermentation for strain XQ-5.5: The lactate accumulation in shake-flask fermentation for **strain XQ-5.5** is **0.2 ± 0.1 g/L**. ### Detailed Explanation: 1. **Genetic Modifications**: Strain XQ-5.5 was engineered from Corynebacterium glutamicum to block competitive carbon pathways: - Deletion …	0	0	I don't have specific information about lactate accumulation for a strain called "XQ-5.5" in shake-flask fermentation. To accurately answer this question, I would need access to: 1) Research papers or studies specifically examining this strain 2) Experimental data about its fermentation characteristics 3) Information about the cultivation conditions (medium composition, temperature, pH, etc.) Wit…	0	0	According to the context information provided, the lactate accumulation in strain XQ-5.5 during shake-flask fermentation was dramatically decreased to 0.2 ± 0.1 g/L. This information is found in the section "Blocking competitive pathway to decrease by-products accumulation" where it states: "As can be seen from Fig. 6a, the lactate accumulation in strain XQ-5.5 was dramatically decreased (from 5.…	0	0	Based on the research paper 'Enhancing β-alanine production from glucose in genetically modified Corynebacterium glutamicum by metabolic pathway engineering', the amount of lactate accumulation in shake-flask fermentation for strain XQ-5.5 was 0.2 ± 0.1 g/L. This represents a dramatic decrease from 5.6 ± 0.3 g/L seen in the predecessor strain XQ-5.3. The reduction in lactate accumulation was achi…	0	0
12	Factual Extraction	What is the amount of beta-alanine produced by strain XQ-5.5 in shake-flask fermentation? Provide a detailed explanation.	Strain XQ-5.5 produced 30.7 +/- 2.3 g/L of beta-alanine in shake-flask fermentation.	The **exact amount of beta-alanine produced by "strain XQ-5.5" in shake-flask fermentation cannot be definitively provided** based solely on the strain designation "XQ-5.5". This designation appears to be **specific to a particular research group or publication**, and without the **source context or published data**, the precise yield is inaccessible. However, I can provide a **detailed explanati…	0	0	Based on the provided context, **the specific amount of beta-alanine produced by strain XQ-5.5 in shake-flask fermentation is not explicitly stated**. The context contains detailed data for fed-batch fermentation but lacks quantitative shake-flask results for this specific strain. **Key details from the context:** 1. **Fed-batch fermentation** (5-L fermenter): - Strain XQ-5.5 produced **56.5 ± 3.…	0	0	After analyzing the research data, I've identified the key information regarding beta-alanine production by strain XQ-5.5: **Production Amount:** The engineered *Escherichia coli* strain XQ-5.5 produced **28.5 g/L of beta-alanine** in shake-flask fermentation under optimized conditions. **Detailed Explanation:** 1. **Strain Background:** XQ-5.5 was developed through metabolic engineering, featuri…	0	0	I don't have specific information about the beta-alanine production levels of a strain designated as "XQ-5.5" in shake-flask fermentation. To provide accurate information about this specific strain's beta-alanine production, I would need: 1) Research publications or technical reports that specifically mention strain XQ-5.5 2) Data from shake-flask fermentation experiments with this strain 3) The …	0	0	Based on the context information provided, strain XQ-5.5 produced approximately 34.7 g/L of beta-alanine in shake-flask fermentation. This can be determined from the section "Blocking competitive pathway to decrease by-products accumulation" and Figure 6b, which shows the variation of OD600 and β-alanine concentration in strain XQ-5.3 and XQ-5.5. While the exact numerical value isn't explicitly s…	0	0	Based on the research paper 'Enhancing β-alanine production from glucose in genetically modified Corynebacterium glutamicum by metabolic pathway engineering', strain XQ-5.5 produced 30.7 ± 2.3 g/L of β-alanine in shake-flask fermentation. This strain was engineered by modifying several aspects of its metabolism, including replacing L-aspartate kinase (AK) with wild-type AK, disrupting lactate deh…	1	1
13	Factual Extraction	What was the percentage increase in L-homoserine production after downregulating dapA and icd expression?Provide a detailed explanation.	Downregulating dapA and icd expression resulted in a 25.9% increase in L-homoserine production.	The percentage increase in L-homoserine production after downregulating *dapA* and *icd* expression is **167.74%**. This is calculated as follows: ### Step-by-Step Explanation: 1. **Identify Original and New Production Values**: - Wild-type (WT) strain production: **0.31 g/L** (baseline). - Engineered strain (D-1) production after downregulation: **0.83 g/L**. 2. **Calculate Absolute Increase**: …	0	0	Based on the provided context and synthetic biology principles: 1. **Context analysis**: The retrieved documents discuss metabolic engineering strategies for L-homoserine production but **do not explicitly report** the combined downregulation of *dapA* and *icd* or quantify the percentage increase from this specific intervention. 2. **Synthetic biology perspective**: - Downregulating *dapA* (dihy…	0	0	Based on the retrieved information from the scientific document, here is the detailed answer to your query: ### Percentage Increase in L-Homoserine Production The percentage increase in L-homoserine production after downregulating **dapA** and **icd** expression was **28.0%**. ### Detailed Explanation 1. **Genetic Modification Strategy**: - Researchers used CRISPRi technology to downregulate two …	0	1	To answer your question about the percentage increase in L-homoserine production after downregulating dapA and icd expression, I would need specific data from a research study. The information provided in your question is insufficient for me to calculate an exact percentage. What I can tell you is that downregulating these two genes (dapA and icd) would likely increase L-homoserine production for…	0	0	Based on my knowledge, there isn't a specific percentage increase in L-homoserine production associated with simultaneous downregulation of both dapA and icd expression in the literature. However, I can explain the relevant mechanisms and separate effects: 1. DapA (dihydrodipicolinate synthase) and homoserine dehydrogenase compete for the same precursor, aspartate semialdehyde. DapA directs flux …	0	0	# Percentage Increase in L-homoserine Production After Downregulating dapA and icd Expression Based on the research documents available, I can provide information about the effects of downregulating dapA and icd expression on L-homoserine production. ## Effect of dapA Downregulation The dapA gene encodes dihydrodipicolinate synthase, which competes with the L-homoserine pathway for the shared pre…	0	0
14	Factual Extraction	At what rate was ectoine produced using the streamlined cell factory under growth conditions that did not rely on high-salinity media? Provide a detailed explanation.	Ectoine was produced at a rate of 6.7 g L(-1) day(-1) using the streamlined cell factory under growth conditions that did not rely on high-salinity media.	The **ectoine production rate** using the streamlined *Corynebacterium glutamicum* cell factory under standard (non-high salinity) growth conditions was **4.1 g/L** in fed-batch bioreactors, achieved within 60 hours. Below is a detailed explanation: ### Key Genetic Modifications for Streamlined Production: 1. **Ectoine Biosynthesis Pathway Insertion:** * The genes *ectABC* (from *Chromohalobacter…	0	0	Based on the provided context, the ectoine production rate using the streamlined cell factory (engineered *Corynebacterium glutamicum*) under **growth conditions that did not rely on high-salinity media** was **1.16 g L⁻¹ h⁻¹ (grams per liter per hour)**. ### Explanation: 1. **Engineered Strain**: The cell factory used was *C. glutamicum ectABC opt*, a metabolically engineered strain optimized fo…	0	0	Based on the retrieved information from the provided tools, here is the detailed answer to your query: ### Ectoine Production Rate The streamlined cell factory (recombinant *Corynebacterium glutamicum* strain) achieved an **ectoine production rate of 6.7 g L⁻¹ day⁻¹** under growth conditions that did not rely on high-salinity media. This was accomplished using a fed-batch fermentation process. ##…	1	1	Based on the information provided, I cannot give you a specific rate of ectoine production for a streamlined cell factory under non-high-salinity conditions. The question assumes facts that aren't available in our conversation. To properly answer this question, I would need specific data about: - A particular streamlined cell factory design for ectoine production - Experimental results showing pr…	0	0	The streamlined cell factory C. glutamicum ectABCopt achieved a remarkable volumetric productivity of 1.16 g L-1 h-1 of ectoine under conditions that did not rely on high-salinity media. This information comes from the studies on engineered Corynebacterium glutamicum strains designed for ectoine production. Unlike natural ectoine producers that require high salt conditions to trigger ectoine bios…	0	0	The streamlined cell factory (C. glutamicum ECT-2 strain) produced ectoine at a rate of 6.7 g L⁻¹ per day under growth conditions that did not rely on high-salinity media. This was achieved in a fed-batch fermentation process where ectoine accumulated to a final concentration of 4.5 g L⁻¹ after 16 hours. The production was particularly efficient during the feeding phase, where the yield increased…	1	1
15	Factual Extraction	In E. coli, to achieve high-yield anaerobic succinate production, which three key genes of competitive branching pathways are typically knocked out?	ldhA (lactate dehydrogenase), pflB (pyruvate formate-lyase), and pta-ackA (acetate pathway). Detail: Blocking these pathways forces the carbon flux primarily through PEP carboxylase or PEP carboxykinase into the reductive TCA branch.	To achieve high-yield anaerobic succinate production in *E. coli*, the following **three key genes** of competitive branching pathways are typically knocked out: 1. **`ldhA`** (Lactate dehydrogenase) * **Pathway affected:** Lactate production. * **Rationale:** Knocking out `ldhA` prevents pyruvate from being converted to lactate, redirecting carbon flux toward oxaloacetate and succinate biosynthe…	0	0	Based on the scientific context provided, the **three key genes** of competitive branching pathways typically knocked out in *E. coli* to achieve high-yield anaerobic succinate production are: 1. **`adhE`** - **Role**: Encodes alcohol dehydrogenase. - **Impact**: Knocking out `adhE` eliminates ethanol formation, preventing diversion of acetyl-CoA toward ethanol synthesis. 2. **`ldhA`** - **Role**…	0	0	After reviewing multiple scientific sources on anaerobic succinate production in *E. coli*, the three key genes of competitive branching pathways typically knocked out are: 1. **ldhA** (lactate dehydrogenase) - Eliminates lactate production pathway 2. **adhE** (alcohol dehydrogenase) - Blocks ethanol formation 3. **ackA** (acetate kinase) - Reduces acetate production (often coupled with pta knock…	0	0	# Key Gene Knockouts for Anaerobic Succinate Production in E. coli For high-yield anaerobic succinate production in E. coli, three key genes from competitive branching pathways are typically knocked out: 1. **adhE** (alcohol dehydrogenase) - Eliminates ethanol production pathway 2. **ldhA** (lactate dehydrogenase) - Prevents lactate formation 3. **pta-ackA** (phosphotransacetylase-acetate kinase)…	0	0	To achieve high-yield anaerobic succinate production in E. coli, three key genes of competitive branching pathways that are typically knocked out are: 1. adhE (alcohol dehydrogenase) - which diverts carbon flux to ethanol 2. ldhA (lactate dehydrogenase) - which diverts carbon flux to lactate 3. ackA-pta (acetate kinase and phosphotransacetylase) - which diverts carbon flux to acetate These gene k…	1	1	# Anaerobic Succinate Production in E. coli: Key Gene Knockouts Based on my knowledge of metabolic engineering for anaerobic succinate production in E. coli, the three key genes of competitive branching pathways that are typically knocked out are: 1. **adhE** (alcohol dehydrogenase) - This gene is responsible for the production of ethanol, which competes with succinate production for carbon flux …	1	1
16	Factual Extraction	How much did the overexpression of the brnFE gene improve L-homoserine production? Provide a detailed explanation.	The overexpression of the brnFE gene improved L-homoserine production by 2-fold.	The overexpression of the **brnFE** gene significantly improved L-homoserine production in engineered *Corynebacterium glutamicum* strains, typically demonstrating a **~2.8-fold increase** in titer compared to the parental strain lacking this overexpression. Here's a detailed explanation of the mechanism and supporting data: 1. **Role of the BrnFE Transporter:** * The `brnFE` genes encode the two…	0	0	Based on the provided context, **overexpression of the *brnFE* gene did NOT improve L-homoserine production** in *Escherichia coli*. **Detailed Explanation:** 1. **Context Source:** The relevant data comes from *"Highly efficient production of L-homoserine in Escherichia coli by engineering a redox balance route"* (Section 3.7). 2. **Experimental Results:** - Strain HS20 (parent HS15 + chromosoma…	0	0	Based on the retrieved documents, here is the detailed explanation of how much the overexpression of the brnFE gene improved L-homoserine production: ### Improvement in L-Homoserine Production The overexpression of the brnFE gene **doubled (100% improvement)** L-homoserine production in *Corynebacterium glutamicum* according to Li et al. (2020). This finding is consistently corroborated by multip…	1	1	# Overexpression of brnFE Gene's Impact on L-homoserine Production Based on the available literature, the overexpression of the brnFE gene has been shown to significantly improve L-homoserine production, though I need to note that without specific research paper details, I'm providing a general assessment of this system. ## Detailed Explanation The brnFE gene encodes a branched-chain amino acid e…	0	0	Based on the provided context, the overexpression of the brnFE gene did not improve L-homoserine production despite expectations that it would enhance the export of L-homoserine from cells. According to the information from "highly-efficient-production-of-l-homoserine-in-escherichia-coli-by-engineering-a-redox-balance-route.md," researchers attempted to boost L-homoserine efflux by overexpressing…	0	0	The overexpression of the brnFE gene doubled L-homoserine production in Corynebacterium glutamicum ATCC13032, as reported by Li et al. (2020). According to the papers examined, BrnFE functions as a two-component export system that facilitates the efflux of L-homoserine from the cell. This improvement was significant enough that researchers attempted to replicate this success in Escherichia coli b…	1	1
17	Factual Extraction	What is the key transmembrane transhydrogenase gene used to convert excess intracellular NADH into NADPH in E. coli?	pntAB. Detail: This enzyme uses the transmembrane proton motive force (PMF) to drive the transfer of hydrogen from NADH to NADP+.	The key transmembrane transhydrogenase gene in *E. coli* responsible for converting excess intracellular NADH into NADPH is **pntAB**. Here's a breakdown of the key points: 1. **Enzyme Name:** Proton-translocating Transhydrogenase (also called energy-linked transhydrogenase). 2. **Gene Locus:** `pntA` and `pntB` * The enzyme is a heterodimer composed of an alpha subunit (encoded by `pntA`) and a …	1	1	Based on the retrieved context, the key transmembrane transhydrogenase gene used to convert excess intracellular NADH into NADPH in *E. coli* is **pntAB**. This gene encodes the **membrane-bound transhydrogenase (PntAB)**, which catalyzes the energy-dependent transfer of reducing equivalents from NADH to NADP⁺ to generate NADPH, particularly under low NADPH conditions. This function is explicitly…	1	1	Based on the retrieved information from synthetic biology literature: **Key transmembrane transhydrogenase gene:** The primary gene encoding the transmembrane transhydrogenase that converts NADH to NADPH in *E. coli* is **pntAB**. This membrane-bound enzyme catalyzes the energy-dependent transfer of hydride ions from NADH to NADP⁺, producing NADPH under conditions of low NADPH availability. **Key…	1	1	In E. coli, the key transmembrane transhydrogenase that converts excess intracellular NADH into NADPH is encoded by the **pntAB** operon. This operon encodes the proton-translocating nicotinamide nucleotide transhydrogenase, which consists of two subunits: - PntA (α subunit) - PntB (β subunit) The PntAB complex spans the bacterial inner membrane and couples the transfer of hydride from NADH to NA…	1	1	# Transmembrane Transhydrogenase in E. coli The key transmembrane transhydrogenase gene used to convert excess intracellular NADH into NADPH in E. coli is **pntAB**. This gene encodes the membrane-bound nicotinamide nucleotide transhydrogenase, which catalyzes the reaction: NADH + NADP⁺ ⟷ NAD⁺ + NADPH The PntAB protein complex consists of two subunits (encoded by pntA and pntB genes) and uses the…	1	1	# Key Transmembrane Transhydrogenase in E. coli The key transmembrane transhydrogenase gene used to convert excess intracellular NADH into NADPH in E. coli is the **pntAB** operon. This transhydrogenase system in E. coli consists of two components: - **pntA**: Encodes the α subunit of the membrane-bound pyridine nucleotide transhydrogenase - **pntB**: Encodes the β subunit of the membrane-bound p…	1	1
18	Factual Extraction	What is the level of resistance shown by AK(A279T) and HD(G378S) to L-threonine? Provide a detailed explanation.	AK(A279T) is completely resistant to feed-back inhibition by L-threonine, while HD(G378S) is partially resistant to L-threonine with the half maximal inhibitory concentration between 12 and 14 mM.	The **AK(A279T)** and **HD(G378S)** mutations confer **high-level resistance to L-threonine feedback inhibition** in the aspartate pathway of bacteria like *E. coli*. Here's a detailed breakdown: ### **Background: The Aspartate Pathway & Feedback Inhibition** 1. **Aspartokinase (AK)**: Catalyzes the first committed step (phosphorylation of aspartate). Wild-type AK is feedback-inhibited by L-threo…	0	0	The mutant enzymes exhibit the following resistance levels to L-threonine inhibition: 1. **AK(A279T) (Aspartate Kinase mutant):** - **Complete resistance** to L-threonine inhibition, even at concentrations of 30 mM. - Wild-type AK loses >90% activity at 10 mM L-threonine + L-lysine combined, but **AK(A279T) maintains full activity (>95%)** under the same conditions (Yin et al. 2012). - Mechanisti…	1	1	Based on the retrieved sections and analysis of the AK(A279T) and HD(G378S) mutations, here is the detailed explanation of their L-threonine resistance levels: ### 1. AK(A279T) Mutation (Aspartokinase): - **Resistance Level**: Maintains nearly full enzymatic activity (<10% inhibition) at concentrations up to 30 mM L-threonine, either alone or in combination with lysine. - **Mechanism**: - The A27…	0	0	# Resistance of AK(A279T) and HD(G378S) to L-threonine Based on the research literature about these specific mutations, I can provide the following detailed explanation of their L-threonine resistance profiles: ## AK(A279T) Mutation The AK(A279T) mutation occurs in aspartokinase, which is a key regulatory enzyme in the amino acid biosynthesis pathway. This specific mutation: - Demonstrates **high…	0	0	# Resistance of AK(A279T) and HD(G378S) to L-threonine Inhibition Based on the provided context, the two enzymes show different levels of resistance to L-threonine inhibition: ## AK(A279T) Resistance AK(A279T) shows complete or nearly complete resistance to L-threonine inhibition: - The mutant enzyme maintained "almost full activity" in the presence of L-threonine up to 10 mM concentration - This…	1	1	# Resistance Levels of AK(A279T) and HD(G378S) to L-threonine ## AK(A279T) Resistance Level The aspartokinase mutation A279T (AK A279T) shows extremely high resistance to L-threonine inhibition. According to the research, AK(A279T) maintains "almost full activity in the presence of lysine and threonine within 10 mM, either alone or in combination." This resistance was further confirmed at concent…	1	1
19	Factual Extraction	What promoter was used to control the expression of the ectABCD gene cluster in the C. glutamicum strain? Provide a detailed explanation.	The strong and constitutive C. glutamicum tuf promoter was used to control the expression of the ectABCD gene cluster in the C. glutamicum strain.	The promoter most commonly used to control the expression of the **ectABCD** gene cluster in engineered *Corynebacterium glutamicum* strains for ectoine production is the **hybrid *trp-lac* (tac) promoter**, denoted as **P<sub>tac</sub>**. Here's a detailed explanation: 1. **Why not the Native Promoter?** * In its natural habitat or under osmotic stress, *C. glutamicum* expresses the *ectABC* ope…	0	0	Based on the provided context, the **tuf promoter** from *Corynebacterium glutamicum* was used to control the expression of the synthetic *ectABCD* gene cluster. ### Detailed Explanation: 1. **Source of Promoter**: The promoter drives expression of the *tuf* gene, which encodes the elongation factor Tu in *C. glutamicum*. This promoter is **strong and constitutive**, ensuring consistent expressio…	1	1	The expression of the ectABCD gene cluster in engineered Corynebacterium glutamicum strains was controlled by the tuf promoter. This promoter is derived from the tuf gene (NCgl0480) of C. glutamicum, which encodes elongation factor Tu. The tuf promoter is characterized as a strong, constitutively active promoter. Key details: 1. A 200-bp DNA segment containing the tuf promoter was fused to the 5'…	1	1	# Promoter Used for ectABCD Gene Cluster Expression in C. glutamicum Based on the information provided, I cannot definitively identify which promoter was used to control the expression of the ectABCD gene cluster in Corynebacterium glutamicum as this specific detail is not included in your query. In engineered C. glutamicum strains expressing the ectoine biosynthetic pathway (ectABCD genes), rese…	0	0	The tuf promoter (tufp) was used to control the expression of the ectABCD gene cluster in the recombinant C. glutamicum strain. According to the context, researchers deliberately uncoupled the expression of the naturally osmotically inducible ectoine operon from osmotic stress-derived signal transduction by placing the synthetic ectABCD gene cluster under the control of a strong and constitutive …	1	1	The promoter used to control the expression of the ectABCD gene cluster in the C. glutamicum strain was the tuf promoter (tufp), which naturally drives the expression of the structural tuf gene (NCgl0480) encoding the elongation factor Tu in C. glutamicum. This promoter was selected because it is strong and constitutively active, meaning it provides high-level expression without requiring specifi…	1	1
20	Factual Extraction	How resistant is HD(G378S) to L-threonine feed-back inhibition? Provide a detailed explanation.	The in vitro enzyme tests confirm that HD(G378S) is partially resistant to L-threonine with the half maximal inhibitory concentration between 12 and 14 mM.	The **HD(G378S) mutant enzyme exhibits significantly increased resistance to L-threonine feedback inhibition** compared to the wild-type homoserine dehydrogenase (HD). This mutation is a classic example of disrupting allosteric regulation. Here's a detailed explanation: 1. **Background on Homoserine Dehydrogenase (HD):** * HD catalyzes a key step in the aspartate family amino acid biosynthesis pa…	0	0	HD(G378S) exhibits **moderate feed-back resistance to L-threonine inhibition**, with a **half-maximal inhibitory concentration (IC<sub>50</sub>) between 12 and 14 mM**. ### Key Characteristics: 1. **Mechanism of Resistance**: The G378S mutation (glycine to serine substitution at position 378) increases polarity and steric hindrance at the regulatory site. This disrupts a hydrogen-bond network tha…	1	1	The HD(G378S) mutant exhibits moderate resistance to L-threonine feedback inhibition. Key findings: 1. It has a half-maximal inhibitory concentration (IC₅₀) between 12-14 mM L-threonine, meaning enzymatic activity is reduced by 50% at this concentration level. 2. The mutation increases polarity and steric hindrance at the threonine binding site in the regulatory domain, disrupting the hydrogen-bo…	1	1	# Resistance of HD(G378S) to L-threonine Feed-back Inhibition The HD(G378S) mutation refers to a glycine-to-serine substitution at position 378 in homoserine dehydrogenase (HD), a key enzyme in the biosynthetic pathway of threonine in microorganisms and plants. ## Detailed Analysis The G378S mutation in homoserine dehydrogenase confers significant resistance to L-threonine feedback inhibition. St…	0	0	HD(G378S) exhibits moderate feedback resistance to L-threonine inhibition. According to the characterization studies, this homoserine dehydrogenase mutation has a half-maximal inhibitory concentration (IC50) between 12 and 14 mM of L-threonine. The G378S mutation is located in the regulatory domain of HD involved in a hydrogen-bond network that stabilizes the carboxyl group of L-threonine. The su…	1	1	HD(G378S) shows moderate resistance to L-threonine feed-back inhibition. According to the experimental characterization data, HD(G378S) has the following properties regarding L-threonine inhibition: 1. The half maximal inhibitory concentration (IC50) of L-threonine for HD(G378S) is between 12 and 14 mM. 2. HD(G378S) retains partial activity in the presence of L-threonine, whereas the wild-type HD…	1	1
21	Factual Extraction	What are the two key rate-limiting precursor metabolites for the synthesis of aromatic amino acids (like L-tryptophan) in E. coli?	Phosphoenolpyruvate (PEP) and erythrose-4-phosphate (E4P). Detail: They condense to form DAHP, which is the first committed step entering the shikimate pathway.	The two key rate-limiting precursor metabolites for the synthesis of all aromatic amino acids (including L-tryptophan) in *E. coli* are: 1. **Phosphoenolpyruvate (PEP)** 2. **Erythrose 4-phosphate (E4P)** **Why are they rate-limiting and key precursors?** 1. **Commitment to the Pathway:** These two molecules are condensed in the **first committed step** of the shikimate pathway by the enzyme **3-…	1	1	Based on the Context, the two key rate-limiting precursor metabolites for the synthesis of aromatic amino acids (including L-tryptophan) in *E. coli* are: 1. **Phosphoenolpyruvate (PEP)** 2. **Erythrose 4-phosphate (E4P)** These precursors are condensed in the **first committed step of the common aromatic amino acid pathway** (the shikimate pathway) by DAHP synthase to form 3-deoxy-D-arabinoheptu…	1	1	After multiple attempts to retrieve information using the provided tools, I've encountered persistent technical limitations. However, based on my expert knowledge in synthetic biology, I can provide the scientifically accurate answer with references: The two key rate-limiting precursor metabolites for aromatic amino acid synthesis in E. coli are: 1. **Phosphoenolpyruvate (PEP)** 2. **Erythrose 4-…	1	1	The two key rate-limiting precursor metabolites for the synthesis of aromatic amino acids (including L-tryptophan) in E. coli are: 1. Phosphoenolpyruvate (PEP) - derived from glycolysis 2. Erythrose 4-phosphate (E4P) - derived from the pentose phosphate pathway These two metabolites serve as the starting substrates for the shikimate pathway, which is the common pathway for biosynthesis of all aro…	1	1	The two key rate-limiting precursor metabolites for the synthesis of aromatic amino acids (including L-tryptophan) in E. coli are: 1. Erythrose 4-phosphate (E4P) 2. Phosphoenolpyruvate (PEP) These two metabolites combine in the first committed step of the aromatic amino acid biosynthesis pathway, catalyzed by the enzyme DAHP synthase (3-deoxy-D-arabino-heptulosonate-7-phosphate synthase), to form…	1	1	# Key Rate-Limiting Precursor Metabolites for Aromatic Amino Acid Synthesis in E. coli Based on the information gathered from scientific literature, the two key rate-limiting precursor metabolites for the synthesis of aromatic amino acids (including L-tryptophan) in E. coli are: 1. **Phosphoenolpyruvate (PEP)** 2. **Erythrose 4-phosphate (E4P)** These two metabolites are the initial substrates fo…	1	1
22	Factual Extraction	In E. coli metabolic engineering, which two genes are the preferred knockout targets to alleviate 'acetate overflow'?	poxB (pyruvate oxidase) and pta (phosphotransacetylase). Detail: This blocks the conversion of pyruvate and acetyl-CoA to acetate, reducing the growth inhibition caused by acidic byproducts.	In **E. coli metabolic engineering**, the preferred gene knockout targets to alleviate **acetate overflow** are: 1. **`pta` (phosphotransacetylase) & `ackA` (acetate kinase):** These genes encode the enzymes of the primary pathway converting Acetyl-CoA to Acetate. Knocking out **both** disrupts the main route of acetate production. 2. **`poxB` (pyruvate oxidase):** This gene encodes the enzyme co…	1	1	Based on the context and established knowledge in E. coli metabolic engineering: **pka** (encoding pyruvate kinase isoenzyme inactivase) and **arcA** (encoding the ArcA global regulator) are the preferred knockout targets to alleviate acetate overflow. **Evidence from context:** 1. **Δpka knockout** delays acetate overflow onset by preventing Acs inactivation, improving acetate recycling via PTA-…	0	0	The preferred knockout targets to alleviate acetate overflow are pta (phosphotransacetylase) and ackA (acetate kinase). Citations: - Increasing recombinant protein production in Escherichia coli through metabolic and genetic engineering - Systems biology approach reveals that overflow metabolism of acetate in Escherichia coli is triggered by carbon catabolite repression of acetyl-CoA synthetase -…	0	0	# Preferred Knockout Targets for Reducing Acetate Overflow in E. coli In E. coli metabolic engineering, the two genes most commonly targeted for knockout to alleviate acetate overflow are: 1. **pta** (phosphotransacetylase) 2. **ackA** (acetate kinase) These genes encode enzymes in the primary acetate production pathway in E. coli (the Pta-AckA pathway). By knocking out one or both of these genes…	0	0	In E. coli metabolic engineering, the two preferred knockout targets to alleviate acetate overflow are the pta (phosphotransacetylase) and ackA (acetate kinase) genes. These genes encode the enzymes responsible for the primary acetate production pathway during aerobic growth with excess glucose. The pta-ackA pathway converts acetyl-CoA to acetate while generating ATP, and deletion of these genes …	1	1	# Preferred Knockout Targets for Alleviating Acetate Overflow in E. coli Based on the information gathered from the literature, the two preferred knockout targets to alleviate acetate overflow in E. coli metabolic engineering are: **1. pta (phosphotransacetylase)** **2. ackA (acetate kinase)** These two genes encode the enzymes of the primary acetate production pathway in E. coli. As described in…	1	1
23	Factual Extraction	To improve glycerol utilization in E. coli for 1,3-propanediol production, which key kinase is usually prioritized for overexpression?	glpK (glycerol kinase). Detail: It is the rate-limiting step in glycerol metabolism, phosphorylating free glycerol into glycerol-3-phosphate.	To enhance glycerol utilization in *E. coli* for 1,3-propanediol (1,3-PDO) production, the key kinase **glycerol kinase (GlpK)** is prioritized for targeted engineering. Here's why: ### **Background:** - **Pathway for 1,3-PDO synthesis**: - Glycerol initially requires phosphorylation by **GlpK** to form glycerol-3-phosphate (G3P) as a critical entry point into metabolism. - G3P is further metabol…	1	1	Based on the context provided, the key kinase prioritized for overexpression to improve glycerol utilization in *E. coli* for 1,3-propanediol (1,3-PDO) production is **dihydroxyacetone kinase**, encoded by the **dhaKLM** operon. This is supported by: 1. The pathway converting glycerol to dihydroxyacetone-phosphate (DHAP) under fermentative conditions requires **glycerol dehydrogenase (gldA)** and…	0	0	Based on the retrieved section content from "Noncarbohydrate feedstocks" in the document "biofuel-production-in-escherichia-coli-the-role-of-metabolic-engineering-and-synthetic-biology", the key kinase prioritized for overexpression to improve glycerol utilization in E. coli for 1,3-propanediol production is: **Dihydroxyacetone kinase (dhaKLM)** This PEP-dependent kinase, along with glycerol dehy…	0	0	For improving glycerol utilization in E. coli for 1,3-propanediol (1,3-PDO) production, glycerol kinase (GlpK) is usually the key kinase prioritized for overexpression. GlpK catalyzes the first step in the aerobic glycerol utilization pathway, phosphorylating glycerol to glycerol-3-phosphate. Overexpression of GlpK helps increase the initial uptake and metabolism of glycerol, which can enhance th…	1	1	# Improving Glycerol Utilization in E. coli for 1,3-Propanediol Production For improving glycerol utilization in E. coli for 1,3-propanediol (1,3-PDO) production, the key kinase that is usually prioritized for overexpression is **glycerol kinase (GlpK)**. Glycerol kinase catalyzes the critical first step in glycerol metabolism, converting glycerol to glycerol-3-phosphate, which is a rate-limiting…	1	1	# Improving Glycerol Utilization in E. coli for 1,3-Propanediol Production Based on the information gathered from the available scientific literature, the key kinase that is usually prioritized for overexpression to improve glycerol utilization in E. coli for 1,3-propanediol (1,3-PDO) production is **glycerol kinase (GlpK)**. Glycerol kinase plays a critical role in the initial step of glycerol m…	1	1
24	Factual Extraction	To produce polyhydroxybutyrate (PHB) in E. coli, which three classic heterologous genes are usually introduced?	phaA (beta-ketothiolase), phaB (acetoacetyl-CoA reductase), and phaC (PHA synthase). Detail: These three genes step-wise convert two molecules of Acetyl-CoA into the PHB polymer.	To enable PHB production in *E. coli*, which lacks the natural pathway, the following **three classic heterologous genes** are introduced from PHB-producing bacteria like *Ralstonia eutropha* (now often classified as *Cupriavidus necator*) or *Alcaligenes latus*: 1. **`phbA` (or `phaA`)**: **Encodes Beta-ketothiolase (acetyl-CoA acetyltransferase)** * **Function:** Catalyzes the first condensatio…	1	1	To produce polyhydroxybutyrate (PHB) in *E. coli*, the three classic heterologous genes introduced are: 1. **phaA** (β-ketothiolase) 2. **phaB** (acetoacetyl-CoA reductase) 3. **phaC** (PHB synthase) These genes form the **phbBAC operon** (or **phaCAB**), typically sourced from PHB-producing bacteria like *Ralstonia eutropha* (syn. *Cupriavidus necator*) or *Alcaligenes eutrophus*. They enable th…	1	1	Based on the retrieved documents, the three classic heterologous genes introduced into *E. coli* for polyhydroxybutyrate (PHB) production are: 1. **phaA (β-ketothiolase)** Catalyzes the condensation of two acetyl-CoA molecules to form acetoacetyl-CoA. 2. **phaB (acetoacetyl-CoA reductase)** Reduces acetoacetyl-CoA to (R)-3-hydroxybutyryl-CoA using NADPH. 3. **phaC (PHB synthase/PHA polymerase)** …	1	1	To produce polyhydroxybutyrate (PHB) in E. coli, three classic heterologous genes from Ralstonia eutropha (formerly known as Alcaligenes eutrophus or Cupriavidus necator) are typically introduced: 1. **phaA** - Encodes beta-ketothiolase, which catalyzes the condensation of two acetyl-CoA molecules to form acetoacetyl-CoA 2. **phaB** - Encodes acetoacetyl-CoA reductase, which reduces acetoacetyl-C…	1	1	To produce polyhydroxybutyrate (PHB) in Escherichia coli, the three classic heterologous genes that are usually introduced are: 1. phaA (β-ketothiolase) - Catalyzes the condensation of two acetyl-CoA molecules to form acetoacetyl-CoA 2. phaB (acetoacetyl-CoA reductase) - Reduces acetoacetyl-CoA to (R)-3-hydroxybutyryl-CoA 3. phaC (PHA synthase) - Polymerizes (R)-3-hydroxybutyryl-CoA monomers to f…	1	1	# Polyhydroxybutyrate (PHB) Production in E. coli To produce polyhydroxybutyrate (PHB) in E. coli, the three classic heterologous genes that are typically introduced are: 1. **phaA** - encodes β-ketothiolase, which catalyzes the condensation of two acetyl-CoA molecules to form acetoacetyl-CoA 2. **phaB** - encodes acetoacetyl-CoA reductase, which reduces acetoacetyl-CoA to (R)-3-hydroxybutyryl-Co…	1	1
25	Factual Extraction	When synthesizing fatty acid derivatives in E. coli, which key gene must be knocked out to prevent fatty acid degradation?	fadE (acyl-CoA dehydrogenase) or fadD (fatty acyl-CoA synthetase). Detail: This completely blocks the beta-oxidation cycle, allowing fatty acids to accumulate.	The key gene to knockout in *E. coli* to **prevent fatty acid degradation** is **`fadD`**. Here's the explanation: 1. **Function of FadD:** The `fadD` gene encodes **acyl-CoA synthetase**. This enzyme catalyzes the **critical first step** in the β-oxidation cycle, which is the degradation pathway for fatty acids. 2. **Role in β-oxidation:** FadD activates free fatty acids (FFAs) by attaching a Co…	1	1	Based on the provided context on preventing fatty acid degradation in *E. coli* during fatty acid derivative synthesis: **fadD** must be knocked out to prevent activation and subsequent degradation of fatty acids. This gene encodes **fatty acid acyl-CoA synthetase**, which catalyzes the activation of free fatty acids to fatty acyl-CoA derivatives—the first committed step in the β-oxidation degrad…	1	1	I apologize for the formatting issues. I'll provide the answer directly using the required `final_answer` function in a properly formatted code block: ```python final_answer("The key gene that must be knocked out to prevent fatty acid degradation in E. coli is **fadE**. This gene encodes acyl-CoA dehydrogenase, which catalyzes the first step of the β-oxidation pathway.\n\nCitations:\n1. Steen et …	1	1	# Key Gene Knockout for Preventing Fatty Acid Degradation in E. coli When synthesizing fatty acid derivatives in E. coli, the key gene that must be knocked out to prevent fatty acid degradation is **fadD** (also known as fadD1). The fadD gene encodes acyl-CoA synthetase, which catalyzes the first step in the fatty acid β-oxidation pathway by activating free fatty acids to acyl-CoA. This activatio…	1	0	# Preventing Fatty Acid Degradation in E. coli When synthesizing fatty acid derivatives in E. coli, the key gene that must be knocked out to prevent fatty acid degradation is **fadD** (fatty acid acyl-CoA synthetase). The fadD gene encodes the enzyme that catalyzes the first step in the β-oxidation pathway, which is responsible for breaking down fatty acids. This enzyme activates fatty acids by c…	1	1	# Key Gene Knockout for Preventing Fatty Acid Degradation in E. coli When synthesizing fatty acid derivatives in E. coli, the key gene that must be knocked out to prevent fatty acid degradation is **fadE**. The fadE gene encodes acyl-CoA dehydrogenase, which catalyzes the first step in the beta-oxidation pathway. This enzyme is responsible for introducing a double bond into acyl-CoA molecules, in…	1	1
26	Factual Extraction	What is the conversion ratio of Ile to 4-HIL in the current experiment? Provide a detailed explanation. Do not calculate.	The conversion ratio of Ile to 4-HIL in the current experiment is 0.85 mol/mol.	The conversion ratio of Ile (Isoleucine) to 4-HIL (4-Hydroxyisoleucine) is defined as the **moles of 4-HIL produced per mole of Ile consumed**, expressed as: \[ \text{Conversion Ratio} = \frac{\text{Moles of 4-HIL formed}}{\text{Moles of Ile consumed}} \] ### Key Factors Influencing the Conversion Ratio: Without calculation, the ratio depends entirely on the experimental conditions and parameters…	0	0	The conversion ratio of Ile to 4-HIL in the current experiment is **0.998 ± 0.002 mol/mol for strain SZ05** and **0.987 ± 0.022 mol/mol for strain SZ06**, achieved under optimized fermentation conditions. This near-quantitative conversion is attributed to: 1. **Genetic modifications**: Deletion of the *aceA* gene (isocitrate lyase) reduced flux toward competing pathways (e.g., glyoxylate shunt), …	0	0	Based on the retrieved documents, the conversion ratio of L-isoleucine (Ile) to 4-hydroxyisoleucine (4-HIL) in the referenced experiments is as follows: ### Conversion Ratio Details 1. **Strain Cgl/p4ido**: - **Conversion ratio**: 0.85 mol/mol - **Conditions**: Achieved at 144 hours of fermentation under optimal corn steep liquor limitation. - **Comparison**: Significantly higher than the control…	1	1	# Conversion Ratio of Ile to 4-HIL in the Current Experiment The conversion ratio of isoleucine (Ile) to 4-hydroxyisoleucine (4-HIL) refers to the efficiency with which the enzymatic system transforms the substrate (Ile) into the desired product (4-HIL). In this experiment, the conversion ratio would be determined by: - Measuring the initial amount of isoleucine supplied to the reaction - Measuri…	0	0	# Ile to 4-HIL Conversion Ratio Based on the provided context, several different conversion ratios of isoleucine (Ile) to 4-hydroxyisoleucine (4-HIL) have been reported across various experiments: In the optimized fermentation medium: - Strain SZ05 achieved a conversion ratio of 0.998 ± 0.002 mol/mol - Strain SZ06 achieved a conversion ratio of 0.987 ± 0.022 mol/mol In other experiments: - The co…	1	1	The conversion ratio of Ile to 4-HIL in the current experiment varies depending on the specific strain and medium conditions used. In the optimized fermentation medium, the conversion ratio reached 0.998 ± 0.002 mol/mol for strain SZ05 and 0.987 ± 0.022 mol/mol for strain SZ06 after 144 hours of fermentation. These are the highest conversion ratios reported in the experiment, indicating nearly co…	0	0
27	Factual Extraction	To eliminate PEP consumption by the E. coli PTS system, which two genes are commonly overexpressed to replace glucose transport and phosphorylation?	galP (galactose permease) and glk (glucokinase). Detail: GalP handles non-PTS transport, and Glk uses ATP for phosphorylation, thereby saving PEP for downstream synthesis (e.g., aromatics).	To eliminate PEP consumption by the **E. coli** PTS system for glucose uptake, the **two genes commonly overexpressed** as replacements are: 1. **`galP`**: Encodes the galactose permease (**GalP**). * **Why:** While primarily an H+-symporter for galactose, when overexpressed, GalP can efficiently facilitate the **transport of glucose** across the cell membrane using the proton motive force (PMF),…	1	1	To eliminate PEP consumption by the *E. coli* PTS system, the following genes are commonly overexpressed for glucose transport and phosphorylation: 1. **galP** (encodes galactose permease for glucose transport) 2. **glk** (encodes glucokinase for glucose phosphorylation using ATP) This combination replaces PTS-dependent transport by enabling proton-driven glucose import and ATP-dependent phosphor…	1	1	Based on the retrieved scientific literature, to eliminate PEP consumption by the E. coli PTS system, the following gene pairs are commonly overexpressed for glucose transport and phosphorylation: 1. **Native E. coli system** - **galP** (galactose permease) for glucose transport - **glk** (glucokinase) for glucose phosphorylation *Citations*: Hernández-Montalvo et al. (2001) *Biotechnology Letter…	1	1	# Overexpression Strategy to Replace PTS-Dependent Glucose Transport To eliminate PEP consumption by the E. coli phosphotransferase system (PTS) while maintaining glucose uptake and phosphorylation, the two genes commonly overexpressed are: 1. **galP** (galactose permease) - A non-PTS glucose transporter that imports glucose across the cell membrane without phosphorylation or PEP consumption 2. *…	1	1	To eliminate PEP consumption by the E. coli PTS system, the two genes commonly overexpressed to replace glucose transport and phosphorylation are: 1. glk (glucokinase) - responsible for the phosphorylation of glucose to glucose-6-phosphate using ATP instead of PEP 2. glf or galP (glucose facilitator or galactose permease) - responsible for the facilitated diffusion of glucose into the cell indepe…	1	1	# Eliminating PEP Consumption in E. coli To eliminate PEP consumption by the E. coli phosphotransferase system (PTS), the two genes commonly overexpressed to replace glucose transport and phosphorylation are: **1. galP (galactose permease)** - Responsible for glucose transport across the cell membrane without consuming PEP **2. glk (glucokinase)** - Responsible for phosphorylating intracellular g…	1	1
28	Factual Extraction	What are the two key gluconeogenic enzymes in E. coli that catalyze the reverse conversion of pyruvate to PEP?	pck (PEP carboxykinase) and ppsA (PEP synthase). Detail: When using pyruvate or lactate as a substrate, these two enzymes are essential for synthesizing aromatic compounds.	The two key gluconeogenic enzymes in *E. coli* that enable the reverse conversion of pyruvate to phosphoenolpyruvate (PEP) are: 1. **Phosphoenolpyruvate synthetase (Pps)** - Catalyzes the direct conversion: **Pyruvate + ATP → PEP + AMP + P~i~** - Driven by ATP hydrolysis (equivalent to two high-energy bonds), making this step irreversible under physiological conditions. - It is the primary enzyme…	1	1	Based on the context, the two key gluconeogenic enzymes in *E. coli* catalyzing the reverse conversion of pyruvate to PEP are: 1. **Phosphoenolpyruvate synthetase (PpsA)**: Directly converts pyruvate to phosphoenolpyruvate (PEP) using ATP. *Relevant evidence*: - Context notes PPS in *E. coli* directly converts pyruvate to PEP (from DISCUSSION section, first context). - Explicitly named as a PEP-f…	1	1	Based on the retrieved scientific documents, the two key gluconeogenic enzymes in *E. coli* that catalyze the reverse conversion of pyruvate to phosphoenolpyruvate (PEP) are: 1. **PEP synthase (Pps/PPSA)** Catalyzes the direct ATP-dependent conversion: *Pyruvate + ATP → PEP + AMP + Pᵢ* 2. **PEP carboxykinase (Pck)** Catalyzes the GTP-dependent conversion via oxaloacetate: *Oxaloacetate + GTP → PE…	1	1	In E. coli, the two key gluconeogenic enzymes that catalyze the reverse conversion of pyruvate to phosphoenolpyruvate (PEP) are: 1. **Phosphoenolpyruvate synthetase (PPS)** - encoded by the *ppsA* gene - Catalyzes the direct conversion of pyruvate to PEP in a single step - Requires ATP and produces AMP and inorganic phosphate 2. **Phosphoenolpyruvate carboxykinase (PEPCK)** - encoded by the *pckA…	1	1	The two key gluconeogenic enzymes in E. coli that catalyze the reverse conversion of pyruvate to phosphoenolpyruvate (PEP) are: 1. Phosphoenolpyruvate synthase (PpsA) - This enzyme catalyzes the direct conversion of pyruvate to PEP in a reaction that requires ATP. 2. Phosphoenolpyruvate carboxykinase (PckA) - This enzyme catalyzes the conversion of oxaloacetate to PEP and CO2, which indirectly al…	1	1	# Key Gluconeogenic Enzymes in E. coli for Pyruvate to PEP Conversion In E. coli, the conversion of pyruvate to phosphoenolpyruvate (PEP) during gluconeogenesis is catalyzed by two key enzymes: 1. **PEP synthase (PpsA)** - This enzyme catalyzes the direct conversion of pyruvate to PEP in a single step, requiring ATP and producing AMP and inorganic phosphate: Pyruvate + ATP → PEP + AMP + Pi 2. **P…	1	1
29	Factual Extraction	To increase intracellular NADPH supply for synthesizing high-value products, which key gene in the E. coli glycolysis pathway is typically knocked out?	pgi (phosphoglucose isomerase). Detail: Knocking out pgi forces glucose-6-phosphate entirely into the pentose phosphate pathway (PPP), generating substantial amounts of NADPH.	To increase intracellular NADPH supply in *E. coli*, **the *pgi* gene** (phosphoglucose isomerase) **is typically knocked out**. Here’s why: 1. **Glycolysis vs. Pentose Phosphate Pathway (PPP) Competition**: - Glucose-6-phosphate (G6P) is a key branching point: - *Glycolysis*: Converted to fructose-6-phosphate (*pgi*-dependent). - *PPP*: Oxidized via G6P dehydrogenase (*zwf*), generating **NADPH*…	1	1	The key gene in the *E. coli* glycolysis pathway typically knocked out to increase intracellular NADPH supply is **pgi** (phosphoglucose isomerase). ### Explanation: - **Role of pgi**: Encodes phosphoglucose isomerase, which catalyzes the conversion of glucose-6-phosphate to fructose-6-phosphate in glycolysis (EMP pathway). - **Effect of knockout**: Disrupting *pgi* redirects carbon flux from gly…	1	1	Based on the analysis of retrieved scientific documents, the key gene in the E. coli glycolysis pathway that is typically knocked out to increase intracellular NADPH supply for synthesizing high-value products is: **pgi gene (encoding phosphoglucose isomerase)** ### Scientific Basis: 1. Knocking out pgi redirects carbon flux from the glycolysis pathway toward the pentose phosphate pathway, which …	1	1	In E. coli, the gene most typically knocked out to increase intracellular NADPH supply for biosynthesis of high-value products is **pgi**, which encodes phosphoglucose isomerase (PGI). This knockout forces glucose metabolism through the pentose phosphate pathway (PPP) instead of continuing through glycolysis, because PGI catalyzes the conversion of glucose-6-phosphate to fructose-6-phosphate in t…	1	1	Based on the information provided in the context and my knowledge of metabolic engineering, the key gene in the E. coli glycolysis pathway that is typically knocked out to increase intracellular NADPH supply for synthesizing high-value products is the phosphofructokinase (pfk) gene. The pfk gene encodes phosphofructokinase, which catalyzes the conversion of fructose-6-phosphate to fructose-1,6-bi…	1	1	# Increasing NADPH Supply in E. coli by Glycolysis Pathway Modification Based on my knowledge in synthetic biology, the key gene in the E. coli glycolysis pathway that is typically knocked out to increase intracellular NADPH supply is **phosphoglucose isomerase (pgi)**. The pgi gene encodes the enzyme that catalyzes the conversion of glucose-6-phosphate to fructose-6-phosphate in the glycolysis p…	1	1
30	Factual Extraction	When heterologously producing butanol, which core pathway from Clostridium is typically introduced into E. coli to provide butyryl-CoA?	The CoA-dependent extension pathway. Detail: It includes the thl, hbd, crt, and bcd genes, which step-wise condense and reduce acetyl-CoA to butyryl-CoA.	The core pathway from *Clostridium* (specifically *Clostridium acetobutylicum* or related species) introduced into *E. coli* for heterologous butanol production is the **Coenzyme A (CoA)-dependent ("acid reassimilation") pathway**. This pathway utilizes intermediates bound to CoA and provides the most direct route from central metabolites (Acetyl-CoA) to butyryl-CoA, which is then reduced to buta…	1	1	The core pathway from *Clostridium acetobutylicum* introduced into *E. coli* for heterologous butanol production is the **CoA-dependent (Clostridial) pathway**, which synthesizes butyryl-CoA from acetyl-CoA via these essential enzymes: 1. **Thiolase (Thl/ThiL)** Catalyzes condensation of two acetyl-CoA molecules to acetoacetyl-CoA. 2. **3-Hydroxybutyryl-CoA Dehydrogenase (Hbd/HBD)** Reduces aceto…	1	1	The core pathway from Clostridium introduced into E. coli for butyryl-CoA production consists of: 1. thl (thiolase) - acetyl-CoA → acetoacetyl-CoA 2. hbd (3-hydroxybutyryl-CoA dehydrogenase) - acetoacetyl-CoA → 3-hydroxybutyryl-CoA 3. crt (crotonase) - 3-hydroxybutyryl-CoA → crotonyl-CoA 4. bcd (butyryl-CoA dehydrogenase) - crotonyl-CoA → butyryl-CoA Citations: 1. Chiang et al. (2013) Journal of …	1	1	# Butanol Production in E. coli When heterologously producing butanol in E. coli, the core pathway from Clostridium that is typically introduced to provide butyryl-CoA is the **acetone-butanol-ethanol (ABE) fermentation pathway**, specifically the portion responsible for converting acetyl-CoA to butyryl-CoA. This pathway includes four key enzymes: 1. **Thiolase** (encoded by *thl*) - Condenses tw…	1	1	When heterologously producing butanol in E. coli, the core pathway typically introduced from Clostridium is the acetone-butanol-ethanol (ABE) fermentation pathway, specifically the portion that produces butyryl-CoA. This pathway consists of several key enzymes that convert acetyl-CoA to butyryl-CoA through the following steps: 1. Thiolase (encoded by thl) catalyzes the condensation of two acetyl-…	1	1	The core pathway from Clostridium typically introduced into E. coli to provide butyryl-CoA for butanol production is the CoA-dependent pathway (also known as the thiolase pathway or Clostridial butanol pathway).	1	1
31	Multi-hop reasoning	What was the effect of lowering expression of phosphoglucoisomerase gene pgi on ornithine production in the C. glutamicum strain? Provide a detailed explanation.	Lowering expression of phosphoglucoisomerase gene pgi contributed to an increase in ornithine production in the C. glutamicum strain.	The **reduction of phosphoglucoisomerase (Pgi) expression** in *Corynebacterium glutamicum* strains engineered for ornithine production **significantly increases ornithine titers**. This effect arises from a fundamental redirection of central carbon metabolism, specifically enhancing NADPH supply—a critical cofactor for ornithine biosynthesis. Here's a detailed biochemical explanation: ### 1. **R…	1	1	Based on the provided context and biochemical principles, lowering expression of the phosphoglucoisomerase gene (*pgi*) in *C. glutamicum* **enhances L-ornithine production** by redirecting carbon flux toward the pentose phosphate pathway (PPP), thereby increasing NADPH availability. Here’s the detailed explanation: 1. **Metabolic Role of Pgi**: Phosphoglucoisomerase (Pgi) catalyzes the reversibl…	1	1	Based on the full-text search results, I can provide a detailed answer to your question: **Effect of lowering phosphoglucoisomerase (pgi) expression on ornithine production in C. glutamicum:** Lowering expression of the phosphoglucoisomerase gene (pgi) significantly **increases ornithine production** in engineered C. glutamicum strains. The key mechanism involves: 1. **Flux redirection to pentose…	1	1	# Effect of Lowering PGI Expression on Ornithine Production in C. glutamicum Based on the information provided, I cannot give a specific answer about the effect of lowering phosphoglucoisomerase (PGI) expression on ornithine production in Corynebacterium glutamicum, as this would require specific experimental data from research studies. To properly answer this question, I would need access to: 1.…	0	0	Based on the provided context, overexpression (not lowering) of the phosphoglucoisomerase gene pgi had a slight positive effect on L-ornithine production in C. glutamicum. According to the information in the first document, when the pgi gene was overexpressed in C. glutamicum DAP strain, it "slightly improved L-ornithine production compared with C. glutamicum DAP." This suggests that increasing (…	0	0	Lowering the expression of the phosphoglucoisomerase gene (pgi) in Corynebacterium glutamicum had a positive effect on ornithine production. The mechanism behind this improvement involves redirecting carbon flux through the pentose phosphate pathway (PPP), which increases NADPH availability in the cell. This was achieved by changing the translational start codon of pgi from ATG to the less prefer…	1	1
32	Multi-hop reasoning	What is the effect of overexpression of cgmA gene on putrescine production? Provide a detailed explanation.	Overexpression of the putative transport gene cgmA increased putrescine production by 24% as compared to the control strain.	The overexpression of the **`cgmA` gene generally has a **negative effect on putrescine production** in bacteria like *E. coli*. This occurs due to increased competition for critical precursors (especially CTP) and metabolic burden. Here's a detailed breakdown of the mechanism: 1. **Primary Function of CgmA:** * `cgmA` encodes the enzyme **CMP-glucose-4,6-dehydratase**. * This enzyme catalyzes th…	0	0	Overexpression of the *cgmA* gene enhances putrescine production in *Corynebacterium glutamicum* by increasing the efflux of putrescine from the cell, leading to reduced intracellular accumulation and toxicity. Key mechanistic insights and experimental evidence include: 1. **Enhanced Export Mechanism**: *cgmA* encodes a putative major facilitator superfamily (MFS) permease (CgmA) that functions a…	1	1	Overexpression of the cgmA gene significantly enhances putrescine production in Corynebacterium glutamicum through several mechanisms: 1. **Increased Production Yield:** - 24% increase in putrescine yield (0.18 g/g) vs. controls [1] - 15.9% increase in accumulation (125.02 ± 1.64 mM) in engineered strains [2] 2. **Mechanism of Action:** - cgmA encodes a putrescine export permease that transports …	1	1	# Effect of cgmA Gene Overexpression on Putrescine Production The overexpression of the cgmA gene has significant positive effects on putrescine production in microorganisms, particularly in Corynebacterium glutamicum, which is commonly used for industrial production of various compounds. ## Mechanistic Role of cgmA The cgmA gene (standing for Corynebacterium glutamicum membrane protein A) encode…	0	0	# Effect of cgmA Overexpression on Putrescine Production Overexpression of the cgmA gene has been demonstrated to significantly improve putrescine production in engineered Corynebacterium glutamicum strains. Based on the available research: ## Key Findings: - Overexpression of cgmA increased putrescine product yield by 24% (from approximately 0.145 g/g to 0.18 g/g) compared to control strains wit…	1	1	The overexpression of the cgmA gene has been demonstrated to significantly increase putrescine production in Corynebacterium glutamicum strains. Based on the research findings: 1. Function of cgmA: The cgmA gene encodes the major facilitator superfamily permease CgmA, which functions as a putative putrescine export system in C. glutamicum. It facilitates the transport of putrescine out of the cel…	1	1
33	Multi-hop reasoning	What was the effect of deleting the repressor gene cgmR on L-arginine titers?	The deletion of the repressor gene cgmR improved L-arginine titers by 5%.	Deleting the repressor gene **cgmR** (often referred to as **argR** in related bacteria) generally leads to a **significant increase in L-arginine titers** in bacterial production strains (typically *Corynebacterium glutamicum* or *E. coli*). Here's a breakdown of the mechanisms and effects: 1. **Role of CgmR/ArgR:** This repressor protein binds to specific operator sequences (Arg boxes) near the…	0	0	Deleting the repressor gene **cgmR** increased L-arginine titers in engineered *Corynebacterium glutamicum*. Specifically: - In the L-arginine-producing strain **ARG2**, deletion of *cgmR* resulted in a **significant increase** from **39 mM to 41 mM** L-arginine (p ≤ 0.05) under standard fermentation conditions. - This improvement is attributed to the derepression of the *cgmAR-cg2895* operon, pa…	1	1	Based on the retrieved information from scientific documents, here is the answer to your query: ### Effect of cgmR Deletion on L-Arginine Titers Deleting the repressor gene **cgmR** in *Corynebacterium glutamicum* strains resulted in: 1. **Slight but significant increase in L-arginine production**: In strain ARG2, deletion of cgmR increased L-arginine titer from 39 mM to 41 mM (p ≤ 0.05). 2. **Co…	1	1	The deletion of the repressor gene cgmR led to a significant increase in L-arginine titers. Specifically, when cgmR was deleted, it resulted in the derepression of the argCJBDFRGH cluster, which encodes enzymes involved in L-arginine biosynthesis. This derepression allowed for increased expression of these biosynthetic genes, thereby enhancing L-arginine production. The effect was quantifiable, w…	0	0	Based on the context, deleting the repressor gene cgmR had multiple effects on L-arginine production: 1. In the L-arginine-producing strain ARG2, deletion of cgmR resulted in a slight but significant increase in L-arginine titer (from 39 mM to 41 mM). 2. In the ARG2 strain lacking the lysEG operon (which encodes the major export permease for L-arginine), deletion of cgmR partially compensated for…	1	1	The deletion of the repressor gene cgmR had multiple effects on L-arginine titers in Corynebacterium glutamicum: 1. Direct effect on L-arginine titers: - In C. glutamicum ARG2 (an L-arginine-producing strain), deletion of cgmR resulted in "a slight but significant increase of the L-arginine titer" from 39 mM to 41 mM (p ≤ 0.05) (Lubitz et al., 2016). - The abstract of the paper states that "delet…	1	1
34	Multi-hop reasoning	What was the reason for knocking out the ldhA gene in Corynebacterium glutamicum GDK-9 strain? Provide a detailed explanation.	The ldhA gene was knocked out to improve L-glutamate production and reduce L-lactate accumulation.	The knockout of the **ldhA gene** in *Corynebacterium glutamicum* strain **GDK-9** was performed to **increase the production yield of L-lysine** by eliminating a major competing metabolic pathway that diverted carbon and reducing equivalents (NADH) away from lysine biosynthesis. Here’s a detailed explanation of the rationale and consequences: 1. **Metabolic Role of LdhA:** * The *ldhA* gene enco…	0	0	The ldhA gene was knocked out in Corynebacterium glutamicum GDK-9 to **eliminate lactate dehydrogenase activity**, thereby **preventing lactate formation** as a byproduct during 3-hydroxypropionic acid (3-HP) production. This engineering step redirected carbon flux from lactate toward 3-HP synthesis, resulting in: 1. **Reduced lactate accumulation**: Lactate levels dropped from **7.4 g/L to 0.4 g…	0	0	Based on the retrieved information and analysis, here's the answer to your query: ### Reason for knocking out ldhA in Corynebacterium glutamicum GDK-9: The ldhA gene was knocked out in the Corynebacterium glutamicum GDK-9 strain to **redirect metabolic flux toward L-glutamate production** by eliminating competing pathways. ### Detailed Explanation: 1. **Metabolic Function of ldhA**: The ldhA gene…	1	1	# Reason for Knocking Out ldhA in Corynebacterium glutamicum GDK-9 Strain The ldhA gene in Corynebacterium glutamicum GDK-9 was knocked out for several specific metabolic engineering purposes: ## Primary Reasons: 1. **Eliminate Lactic Acid Production**: The ldhA gene encodes L-lactate dehydrogenase, which converts pyruvate to lactic acid. By knocking out this gene, researchers prevented the diver…	1	1	The ldhA gene in Corynebacterium glutamicum was knocked out to reduce lactate production during fermentation processes. Specifically: According to the provided context, lactate is a major by-product during the production of metabolites like 3-hydroxypropionic acid (3-HP) from glycerol or sugars. When researchers knocked out the ldhA gene encoding lactate dehydrogenase in C. glutamicum, the result…	0	0	The ldhA gene in Corynebacterium glutamicum GDK-9 strain was knocked out to enhance L-glutamate production by reducing the formation of unwanted by-products, specifically L-lactate, under insufficient oxygen conditions. According to the retrieved information, the primary reasons for this genetic modification were: 1. To reduce the formation of unwanted by-products under micro-aerobic conditions: …	1	1
35	Multi-hop reasoning	What was the major bottleneck in the conversion of glutarate to l-2HG? Provide a detailed explanation.	The availability of Fe(2+) as cofactor of CsiD was identified as the major bottleneck in the conversion of glutarate to l-2HG.	The major bottleneck in the conversion of glutarate to L-2-hydroxyglutarate (L-2HG) in mammalian systems is **the absence of a direct enzymatic pathway to convert glutarate to α-ketoglutarate (α-KG)**, the immediate precursor for L-2HG synthesis. Below is a detailed, step-by-step explanation: ### 1. **Metabolic Context** - **Glutarate** is a 5-carbon dicarboxylic acid generated from lysine and tr…	0	0	Based on the provided context, the major bottleneck in the conversion of glutarate to L-2-hydroxyglutarate (L-2HG) is **dual enzymatic inhibition**: 1. **Product inhibition of glutarate hydroxylase (CsiD)** L-2HG directly inhibits its own production enzyme CsiD. This Fe(II)/2-oxoglutarate-dependent dioxygenase suffers from: - Weak product inhibition by L-2HG (Knorr et al., 2018; Herr et al., 2019…	0	0	The major bottleneck in converting glutarate to L-2-hydroxyglutarate (L-2HG) is the inhibition of the key enzyme glutarate hydroxylase (CsiD) and upstream enzymatic reactions. This bottleneck occurs through three interconnected mechanisms: 1. Substrate inhibition: High concentrations of glutarate directly inhibit CsiD enzymatic activity, as evidenced by reduced L-2HG production when extracellular…	0	0	# Bottleneck in Converting Glutarate to L-2-Hydroxyglutarate (L-2HG) The major bottleneck in converting glutarate to L-2-hydroxyglutarate (L-2HG) involves the selective reduction of glutarate to form the L-isomer of 2-hydroxyglutarate rather than the D-isomer. ## Detailed Explanation 1. **Stereoselectivity Challenge**: The key bottleneck is achieving the stereoselective hydroxylation at the C2 po…	0	0	Based on the provided context, the major bottleneck in the conversion of glutarate to L-2-hydroxyglutarate (L-2HG) appears to be enzyme inhibition occurring at multiple levels in the pathway. The specific inhibitory effects include: 1. Product inhibition of glutarate hydroxylase CsiD by L-2HG: The context mentions that "glutarate hydroxylase CsiD is subject to weak product inhibition" as reported…	0	0	The major bottleneck in the conversion of glutarate to l-2HG is product inhibition, specifically the inhibition of key enzymes in the pathway by l-2-hydroxyglutarate (L-2HG) itself. Detailed explanation: The research shows that L-2HG inhibits the pathway at two critical points: 1. Upstream inhibition: L-2HG inhibits the combined activity of GABA transaminase (GabT) and succinate semialdehyde dehy…	0	0
36	Multi-hop reasoning	What was the result of overexpressing the dld gene in C. glutamicum? Provide a detailed explanation.	The overexpression of the dld gene in C. glutamicum resulted in a duplication of biomass yield and faster growth without any secretion of lysine.	Overexpressing the **dld gene** (encoding **D-lactate dehydrogenase**, D-LDH) in *Corynebacterium glutamicum* primarily results in a **significant redirection of carbon flux away from amino acid biosynthesis pathways, leading to drastically reduced production of L-glutamate and other amino acids, and impaired growth.** Here's a detailed breakdown of the metabolic consequences and underlying mecha…	0	0	Based on the provided context, overexpression of the **dld gene** (encoding D-lactate dehydrogenase) in *Corynebacterium glutamicum* resulted in the following: 1. **Genetic Modification:** The native promoter of the *dld* gene was replaced with the strong, constitutive **P<sub>sod</sub> promoter** (from the *sod* gene encoding superoxide dismutase) in the strain *C. glutamicum* lysC<sup>fbr</sup>…	0	0	Based on the retrieved scientific information, here are the key results of overexpressing the **dld gene** (D-lactate dehydrogenase) in *Corynebacterium glutamicum*: ### Results of dld Overexpression: 1. **Increased Enzyme Activity**: The parental strain (C. glutamicum lysC fbr) showed low dld activity at 0.08 µmol/(mg protein)⁻¹·min⁻¹. After promoter replacement with the strong *sod* promoter, a…	1	1	# Effect of Overexpressing the dld Gene in Corynebacterium glutamicum The overexpression of the dld gene (encoding D-lactate dehydrogenase) in Corynebacterium glutamicum resulted in several significant metabolic changes: ## Primary Effects 1. **Enhanced D-lactate Production Capability**: The most direct effect was the increased ability of C. glutamicum to produce D-lactate from glucose or other c…	0	0	# Results of dld Gene Overexpression in C. glutamicum Overexpression of the dld gene (encoding D-lactate dehydrogenase) in Corynebacterium glutamicum produced significant improvements in the organism's ability to metabolize D-lactate. The study showed that: 1. The parental strain (C. glutamicum lysC fbr) exhibited very low dld activity of only 0.08 μmol (mg protein)^-1 min^-1, resulting in poor g…	0	0	# Results of Overexpressing the dld Gene in C. glutamicum Overexpression of the dld gene (D-lactate dehydrogenase) in Corynebacterium glutamicum resulted in several significant physiological changes: ## Enzymatic Activity - The parental strain C. glutamicum lysC fbr exhibited low dld activity of 0.08 µmol (mg protein)⁻¹ min⁻¹ - After overexpression by replacing the native promoter with the strong…	0	0
37	Multi-hop reasoning	What was the effect of deletion of ddh and lysE on the reduction of l-lysine by-production? Provide a detailed explanation.	l-lysine by-production was reduced by 95% and 86% in l-threonine and l-isoleucine production, respectively, by deletion of ddh and lysE.	The deletion of both **ddh** (encoding diaminopimelate dehydrogenase) and **lysE** (encoding the L-lysine exporter) in bacteria like *Corynebacterium glutamicum* significantly reduces L-lysine by-production by **reducing metabolic flux toward by-products and enhancing feedback inhibition of lysine biosynthesis**. Here's a detailed breakdown of the mechanism and effects: ### 1. **Role of Targeted …	0	0	Based on the context, the effect of **ddh** and **lysE** deletions on reducing l-lysine by-production is **strain-dependent** and **context-specific**: 1. **In wild-type C. glutamicum ATCC13869:** - Deletion of **ddh alone** (strain XDW101) **did not reduce l-lysine production** (0.36 g/L lysine persisted). - Deletion of **lysE alone** (strain XDW102) or **both ddh + lysE** (also XDW102) **elimin…	0	0	The deletion of ddh and lysE genes in Corynebacterium glutamicum significantly reduces L-lysine by-production. In wild-type strains, combined deletion eliminated detectable L-lysine production while maintaining growth. In L-threonine producing strains, combinatorial deletion synergistically reduced lysine accumulation while increasing threonine production by 14%. In L-isoleucine producers, ddh de…	0	0	# Effect of Deletion of ddh and lysE on the Reduction of L-Lysine By-production The deletion of the ddh (diaminopimelate dehydrogenase) and lysE (L-lysine exporter) genes has significant effects on reducing L-lysine by-production in bacterial fermentation systems, particularly in Corynebacterium glutamicum and related organisms used for amino acid production. ## Role of ddh Gene The ddh gene enco…	0	0	# Effect of ddh and lysE Deletion on l-lysine By-production Based on the provided context, the deletion of ddh and lysE genes in Corynebacterium glutamicum had significant effects on l-lysine by-production, though with some nuanced outcomes depending on the strain background: ## Individual Deletions 1. **ddh deletion alone**: - In the wild-type strain ATCC13869 (creating strain XDW101), deletion …	0	0	The deletion of ddh and lysE genes in Corynebacterium glutamicum had significant effects on the reduction of L-lysine by-production: 1. Complete elimination of L-lysine excretion: When both ddh and lysE were deleted in wild-type C. glutamicum (strain XDW102), L-lysine was not detected in the fermentation broth, effectively eliminating L-lysine excretion. The lysE single mutant (XDW103) also did n…	1	1
38	Multi-hop reasoning	What was the effect of the start codon exchange in glucose 6-phosphate dehydrogenase on lysine yield? Provide a detailed explanation. Do not calculate.	The start codon exchange in glucose 6-phosphate dehydrogenase increased lysine yield by 10%, linked to an increased flux toward NADPH supply in the pentose phosphate pathway.	The start codon exchange in glucose-6-phosphate dehydrogenase (G6PD) **enhances lysine yield in producing microorganisms by strategically altering carbon flux distribution**. Here's a detailed mechanistic explanation (no calculations involved): 1. **G6PD's Critical Role & Carbon Competition:** * G6PD catalyzes the first committed step in the **Pentose Phosphate Pathway (PPP)**, converting glucose…	0	0	The start codon exchange in glucose 6-phosphate dehydrogenase (encoded by *zwf*) from the native GTG codon to ATG increased lysine yield by 10% in *Corynebacterium glutamicum*. This modification enhanced the enzyme's specific activity by 40%, promoting NADPH supply via the pentose phosphate pathway (PPP), which is essential for lysine biosynthesis. The resultant metabolic flux redirection toward …	1	1	Based on the retrieved scientific documents, the effect of start codon exchange in glucose 6-phosphate dehydrogenase (G6PDH) on lysine yield is as follows: ### Effect Explanation: The start codon exchange in the *zwf* gene (encoding G6PDH) involved replacing the rare GTG start codon with the common ATG codon in *Corynebacterium glutamicum* strains engineered for lysine production. This modificati…	1	1	# Effect of Start Codon Exchange in G6PDH on Lysine Yield The exchange of the start codon in glucose-6-phosphate dehydrogenase (G6PDH) can significantly impact lysine yield in production strains, particularly in organisms like Corynebacterium glutamicum that are used for industrial lysine production. ## Mechanism and Effects When the start codon of G6PDH is modified (typically from ATG to a less …	0	0	The start codon exchange in glucose 6-phosphate dehydrogenase (encoded by the zwf gene) from GTG to ATG increased lysine yield by 10%. This effect is directly mentioned in the first context document, which states that "the activity of glucose 6-phosphate dehydrogenase was increased by 40% by the substitution GTG→ATG" and "The amplified expression of glucose 6-phosphate dehydrogenase by the start …	1	1	# Effect of Start Codon Exchange in Glucose 6-Phosphate Dehydrogenase on Lysine Yield The start codon exchange in glucose 6-phosphate dehydrogenase (G6PDH, encoded by the zwf gene) had a significant positive effect on lysine yield in Corynebacterium glutamicum. ## The Specific Effect: - **Enzyme Activity Increase**: Changing the start codon from the rare variant GTG to the common ATG increased th…	1	1
39	Multi-hop reasoning	What is the function of the feedback resistant N-acetyl L-glutamate kinase argB (fbr) gene in the L-citrulline biosynthetic pathway? Provide a detailed explanation.	The feedback resistant N-acetyl L-glutamate kinase argB (fbr) gene is involved in facilitating the production of L-citrulline.	The **feedback-resistant argB (fbr) gene** plays a **crucial role in enabling high-level microbial production of L-citrulline** by overcoming the natural feedback inhibition of the arginine biosynthesis pathway. Here's a detailed breakdown: 1. **Role of Wild-Type argB (N-acetyl-L-glutamate Kinase - NAGK):** * In the standard L-arginine biosynthetic pathway (found in bacteria, fungi, and plants), …	1	1	The feedback-resistant N-acetyl L-glutamate kinase (argB fbr) gene encodes a mutated version of the enzyme N-acetyl L-glutamate kinase (NAGK) that is **insensitive to feedback inhibition by L-arginine and likely L-citrulline**, enabling efficient L-citrulline biosynthesis. Here's the detailed mechanism: 1. **Role in Pathway**: NAGK catalyzes the ATP-dependent phosphorylation of *N*-acetyl-L-gluta…	1	1	The feedback-resistant N-acetyl L-glutamate kinase (NAGK) encoded by the argB (fbr) gene plays a critical role in the L-citrulline biosynthetic pathway: 1. **Function**: The argB (fbr) gene encodes a mutant version of NAGK (A49V/M54V mutations) that is resistant to feedback inhibition by L-arginine and potentially by L-citrulline. 2. **Mechanism**: - In engineered Corynebacterium glutamicum strai…	1	1	# Function of Feedback Resistant N-acetyl L-glutamate Kinase (argB fbr) in L-citrulline Biosynthesis N-acetyl L-glutamate kinase (NAGK), encoded by the argB gene, plays a crucial role in the L-citrulline biosynthetic pathway, which is part of the larger arginine biosynthetic pathway in microorganisms such as bacteria and plants. ## Normal NAGK Function In the standard arginine biosynthetic pathwa…	1	1	# Function of Feedback Resistant N-acetyl L-glutamate Kinase (argB^fbr) in L-citrulline Biosynthesis The feedback resistant N-acetyl L-glutamate kinase (encoded by argB^fbr) plays a crucial role in the L-citrulline biosynthetic pathway in Corynebacterium glutamicum. Its function and importance can be explained as follows: ## Key Functions: 1. **Early Step Catalysis**: NAGK (N-acetyl L-glutamate k…	1	1	# Function of Feedback Resistant N-acetyl L-glutamate Kinase (argB fbr) in the L-citrulline Biosynthetic Pathway The feedback resistant N-acetyl L-glutamate kinase (NAGK), encoded by the argB fbr gene, plays a crucial role in the L-citrulline biosynthetic pathway by removing a significant rate-limiting step in the pathway. Based on the information gathered, I'll provide a detailed explanation of …	1	1
40	Multi-hop reasoning	What happened to the intracellular NADH/NAD(+) ratio and how did it affect L-valine production and succinate formation? Provide a detailed explanation.	The intracellular NADH/NAD(+) ratio significantly decreased, leading to a drastic improvement in glucose consumption and L-valine production. Concomitantly, L-valine yield increased, but succinate formation decreased. The NADH/NAD(+) ratio in the cell decreased, resulting in improved L-valine production and reduced succinate formation. Additionally, glucose consumption was significantly enhanced,…	The intracellular **NADH/NAD⁺ ratio** is a critical indicator of the cellular **redox state**. An **increase in this ratio** (more NADH relative to NAD⁺) significantly impacts central carbon metabolism, which in turn affects the production of **L-valine** and **succinate**: 1. **Impact of High NADH/NAD⁺ Ratio on Metabolism:** * **Reduced Glycolytic Flux:** High NADH inhibits key enzymes (e.g., gl…	0	0	Based on fundamental principles of microbial metabolism and redox balance: 1. **Increased Intracellular NADH/NAD+ Ratio:** Conditions like oxygen limitation or high glucose uptake often lead to an **increase** in the intracellular NADH/NAD⁺ ratio. NADH accumulates because respiratory chain re-oxidation (normally consuming NADH to produce ATP) is impaired or saturated. 2. **Impact on L-Valine Prod…	0	0	The intracellular NADH/NAD(+) ratio was significantly decreased when researchers modified the L-valine biosynthetic pathway in Corynebacterium glutamicum to use NADH instead of NADPH as a cofactor. This was achieved by modifying the enzyme AHAIR and introducing an NAD-specific leucine dehydrogenase (LeuDH) from Lysinibacillus sphaericus. This decreased NADH/NAD(+) ratio had two key effects: 1. L-…	1	1	# Impact of Intracellular NADH/NAD+ Ratio on L-Valine Production and Succinate Formation The intracellular NADH/NAD+ ratio is a critical parameter that affects cellular redox balance and numerous metabolic pathways. Changes in this ratio significantly impact L-valine production and succinate formation through several interconnected mechanisms. ## NADH/NAD+ Ratio Effects on L-Valine Production ###…	1	1	# NADH/NAD+ Ratio Effects on L-valine Production and Succinate Formation The intracellular NADH/NAD+ ratio is a critical redox parameter that significantly impacts metabolic flux distribution in microorganisms used for bioproduction. ## Effects on L-valine Production When the NADH/NAD+ ratio increases (more reduced conditions): 1. L-valine production is generally enhanced because: - The biosynthe…	0	0	What happened to the intracellular NADH/NAD+ ratio and how did it affect L-valine production and succinate formation? Based on the literature, the NADH/NAD+ ratio plays a crucial role in L-valine production and succinate formation in metabolically engineered bacteria (particularly Corynebacterium glutamicum and Escherichia coli). The key findings are: 1. NADH/NAD+ Ratio Changes: - In C. glutamicu…	1	1
41	Multi-hop reasoning	What is the role of the succinate exporter SucE in l-2HG production? Provide a detailed explanation.	The succinate exporter SucE plays a role in exporting l-2HG, which can ultimately lead to improved l-2HG production.	The succinate exporter **SucE (encoded by the *SucE* gene)** plays an **indirect but crucial role in modulating L-2-hydroxyglutarate (L-2HG) accumulation** by regulating mitochondrial succinate levels and impacting the redox state of the mitochondrial matrix. Its role is best understood in the context of **L-2HG degradation**, not direct production. Here's a detailed breakdown: 1. **Core Biochemi…	0	0	Based on the context, the role of succinate exporter **SucE** in **L-2-hydroxyglutarate (L-2HG)** production in *C. glutamicum* is explained as follows: 1. **Primary Export System for L-2HG**: SucE serves as the **main exporter** for extracellular secretion of L-2HG. Deletion of *sucE* reduced L-2HG production by **>10-fold** (from 26 mM to 2 mM), with no significant impact on growth rate. This d…	1	1	The succinate exporter SucE plays a crucial role in L-2-hydroxyglutarate (L-2HG) production in engineered *Corynebacterium glutamicum*. SucE serves as the primary export system for L-2HG, facilitating its efflux from the cell. This is evidenced by: 1. **Enhanced production with overexpression**: When sucE is overexpressed (using a stronger tuf promoter), L-2HG production increases - from 22±2 mM …	1	1	# Role of the Succinate Exporter SucE in L-2HG Production The succinate exporter SucE plays a significant role in L-2-hydroxyglutarate (L-2HG) production through several interconnected mechanisms: ## Direct Effects on L-2HG Production SucE primarily functions to export succinate from the cell, which indirectly affects L-2HG levels through: 1. **Redox Balance Regulation**: By exporting succinate, …	0	0	# Role of SucE in L-2HG Production SucE is a membrane transporter in Corynebacterium glutamicum that plays a critical role in the export of L-2-hydroxyglutarate (L-2HG) from the cell. Based on the evidence, SucE functions as the primary export system for L-2HG, significantly impacting production levels through the following mechanisms: ## Key Experimental Evidence: 1. **Deletion effects**: Deleti…	1	1	# The Role of the Succinate Exporter SucE in L-2HG Production The succinate exporter SucE plays a critical role in the production of L-2-hydroxyglutarate (L-2HG) in engineered Corynebacterium glutamicum. Based on the research, SucE's role can be characterized by several key findings: ## Primary Export Function SucE was originally identified as a membrane transporter responsible for exporting succ…	1	1
42	Multi-hop reasoning	What was the purpose of deleting the arginine repressor gene argR in L-arginine biosynthesis? Provide a detailed explanation.	The purpose of deleting the arginine repressor gene argR was to derepress L-arginine biosynthesis.	The deletion of the **arginine repressor gene (`argR`)** in microbial strains engineered for L-arginine overproduction serves a **critical purpose: to eliminate transcriptional repression of the arginine biosynthesis pathway**, thereby enabling constitutive (unregulated) expression of the biosynthetic enzymes. This significantly boosts arginine yield. Here's a detailed breakdown: ### 1. **Role of…	1	1	The purpose of deleting the arginine repressor gene **argR** in L-arginine biosynthesis is to **eliminate transcriptional repression of arginine biosynthesis genes**, resulting in **increased expression of arginine pathway enzymes and enhanced L-arginine production**. ### Key Mechanisms and Outcomes: 1. **Removal of Repression**: ArgR binds to operator regions (e.g., upstream of operons like `arg…	1	1	The deletion of the arginine repressor gene (argR) serves to deregulate L-arginine biosynthesis by removing transcriptional repression of key operons and genes. ArgR is a global transcriptional regulator that: 1. Represses argCJBDFR and argGH operons (core biosynthesis genes) 2. Negatively regulates glutamate dehydrogenase (gdh) and glutamate synthase (gltBD) genes 3. Maintains L-arginine biosynt…	1	1	# Purpose of Deleting the argR Gene in L-arginine Biosynthesis The deletion of the arginine repressor gene (argR) in L-arginine biosynthesis serves several strategic purposes in metabolic engineering: ## Regulatory Function of ArgR ArgR is a transcriptional repressor that regulates the arginine biosynthetic pathway. When arginine levels are sufficient in the cell, ArgR binds to arginine as a co-r…	1	1	The deletion of the arginine repressor gene argR in L-arginine biosynthesis serves to increase L-arginine production by removing negative regulatory control over the biosynthetic pathway. Based on the provided context, ArgR is a transcriptional repressor that controls the biosynthesis of L-arginine and is conserved across bacterial genomes. When ArgR is complexed with L-arginine, it represses the…	1	1	The purpose of deleting the arginine repressor gene (argR) in L-arginine biosynthesis was to remove the negative transcriptional regulation of the L-arginine biosynthetic pathway. ArgR is a global transcriptional repressor that, when complexed with L-arginine, binds to the operator regions of key operons (argCJBDFR, argGH, and carABpyrF) involved in L-arginine production, thereby suppressing thei…	1	1
43	Multi-hop reasoning	What was the result of heterologous expression of the C. glycinophilum nagE in C. glutamicum? Provide a detailed explanation.	Heterologous expression of the C. glycinophilum nagE in C. glutamicum enabled uptake of GlcNAc.	The heterologous expression of the **`nagE` gene from Corynebacterium glycinophilum** in **Corynebacterium glutamicum** resulted in the **ability of C. glutamicum to grow efficiently using N-acetylglucosamine (GlcNAc) as its sole carbon source**. This was a significant achievement because wild-type *C. glutamicum* lacks the native capability to utilize GlcNAc. Here's a detailed explanation: 1. **…	1	1	Based on the context, heterologous expression of the *C. glycinophilum nagE* gene (encoding a GlcNAc-specific EII permease) in *C. glutamicum* resulted in **marginal or inefficient growth on GlcNAc as the sole carbon source** without additional genetic modifications. **Detailed Explanation:** 1. **Initial Expression Outcome (Plasmid pEKEx2nagE):** - When *nagE* alone was expressed in *C. glutamic…	1	1	The heterologous expression of Corynebacterium glycinophilum nagE in Corynebacterium glutamicum resulted in: 1. Successful uptake of N-acetylglucosamine (GlcNAc) as demonstrated by: - Complementing GlcNAc-uptake deficient Escherichia coli - Enabling initial GlcNAc utilization in C. glutamicum 2. Limited growth when expressing nagE alone on GlcNAc medium: - Final OD: 2.3±0.4 - Growth rate μ >0.01 …	1	1	# Heterologous Expression of C. glycinophilum nagE in C. glutamicum The heterologous expression of the C. glycinophilum nagE gene in Corynebacterium glutamicum resulted in the successful uptake of N-acetylglucosamine (GlcNAc) by the engineered C. glutamicum strain. ## Detailed explanation: C. glutamicum naturally lacks the ability to utilize N-acetylglucosamine as a carbon source, primarily becau…	1	1	The heterologous expression of the C. glycinophilum nagE gene in Corynebacterium glutamicum resulted in limited growth capabilities on N-acetylglucosamine (GlcNAc). When nagE alone from C. glycinophilum was expressed in C. glutamicum using the plasmid pEKEx2nagE, the resulting strain showed only marginal growth in minimal medium with 1% GlcNAc as the sole carbon source. Specifically, it reached a…	1	1	# Results of Heterologous Expression of C. glycinophilum nagE in C. glutamicum The heterologous expression of the C. glycinophilum nagE gene in C. glutamicum yielded several significant results, with varying degrees of success depending on the specific genetic modifications and strain backgrounds. ## Initial Expression Results When the nagE gene from C. glycinophilum (encoding a phosphotransferas…	1	1
44	Multi-hop reasoning	What is the effect of overexpression of the NCgl1469 open reading frame on NAGS activity? Provide a detailed explanation.	Overexpression of the NCgl1469 open reading frame resulted in an increase in NAGS activity from 0.03 to 0.17 units mg(-1) protein.	Overexpression of the **NCgl1469 open reading frame** in *Corynebacterium glutamicum* **significantly suppresses or replaces the native activity of N-Acetylglutamate Synthase (NAGS)**, effectively attenuating the native OAT (Ornithine Acetyltransferase) pathway for arginine biosynthesis in favor of the succinylase pathway. Here's a detailed mechanistic explanation: 1. **NCgl1469 Gene Product:** *…	0	0	Overexpression of the NCgl1469 open reading frame **significantly increases N-acetylglutamate synthetase (NAGS) activity** in *Corynebacterium glutamicum*, as demonstrated by the following experimental evidence: 1. **Complementation of arginine auxotrophy**: The *argJ* gene-disrupted mutant (unable to synthesize arginine due to deficient ornithine acetyltransferase activity) achieves functional g…	1	1	Based on the retrieved evidence from the document "Identification of a suppressor gene for the arginine-auxotrophic argJ mutation in Corynebacterium glutamicum," I can provide a detailed answer to your query: ### Effect of NCgl1469 Overexpression on NAGS Activity Overexpression of the NCgl1469 open reading frame (ORF) significantly **increases N-acetylglutamate synthase (NAGS) activity** in *Cory…	1	1	# Effect of NCgl1469 Overexpression on NAGS Activity The overexpression of the NCgl1469 open reading frame has significant effects on N-acetylglutamate synthase (NAGS) activity in Corynebacterium glutamicum. ## Detailed Explanation NCgl1469 (also known as ArgJ) encodes an ornithine acetyltransferase (OAT) in C. glutamicum that has bifunctional activity. When this gene is overexpressed: 1. **Incre…	0	0	Based on the provided context, overexpression of the NCgl1469 open reading frame significantly increases N-acetylglutamate synthase (NAGS) activity in Corynebacterium glutamicum. Specifically, the research shows that when the NCgl1469 ORF is overexpressed in an argJ gene-disrupted mutant (which normally has very low NAGS activity), it results in relatively high NAGS activity. Table 2 in the conte…	1	1	# Effect of Overexpression of the NCgl1469 Open Reading Frame on NAGS Activity Based on the research paper by Hwang and Cho, overexpression of the NCgl1469 open reading frame (ORF) in *Corynebacterium glutamicum* has several significant effects on N-acetylglutamate synthase (NAGS) activity: ## Primary Effects on NAGS Activity 1. **Increased NAGS Activity**: The *argJ* gene-disrupted mutant of *C.…	1	1
45	Multi-hop reasoning	What happens when lysC1, hom1, and thrB1 are co-expressed in C. glutamicum ATCC13869? Provide a detailed explanation.	Co-expressing lysC1, hom1, and thrB1 in C. glutamicum ATCC13869 shifts partial carbon flux from L-lysine to L-threonine resulting in a decrease of 50.1% in L-lysine accumulation and a production of 4.85 g/L of L-threonine. Additionally, there is minor L-isoleucine accumulation and no L-homoserine accumulation.	When **lysC1**, **hom1**, and **thrB1** are co-expressed in *Corynebacterium glutamicum* ATCC 13869 (a wild-type strain), the primary outcome is **significantly increased production of L-threonine**, accompanied by **reduced production of L-lysine**. This occurs due to the specific deregulation and overexpression of key enzymes in the aspartate-derived amino acid biosynthesis pathway. Here's a de…	0	0	When lysC1, hom1, and thrB1 are co-expressed in *C. glutamicum* ATCC13869, **L-threonine production is significantly enhanced**. Here’s the underlying mechanism and experimental evidence: 1. **Enzymatic Roles**: - **lysC1**: Encodes a feedback-resistant aspartokinase (AK), catalyzing the first committed step of the aspartate pathway (conversion: aspartate → aspartyl-phosphate). The "1" variant is…	0	0	Based on the retrieved information, I can provide a detailed answer using the available data: ### Effects of Co-expressing lysC1, hom1, and thrB1 in C. glutamicum ATCC13869: When lysC1 (feedback-resistant aspartate kinase), hom1 (feedback-resistant homoserine dehydrogenase), and thrB1 (homoserine kinase) are co-expressed in C. glutamicum ATCC13869: 1. **Significant amino acid production increase*…	1	1	# Co-expression of lysC1, hom1, and thrB1 in C. glutamicum ATCC13869 When lysC1, hom1, and thrB1 are co-expressed in Corynebacterium glutamicum ATCC13869, there are significant effects on the aspartate-family amino acid biosynthetic pathway, particularly affecting the production of lysine, threonine, and related metabolites. ## Key enzymes and their functions: 1. **lysC1**: Encodes aspartokinase,…	0	0	When lysC1, hom1, and thrB1 are co-expressed in C. glutamicum ATCC13869, this genetic modification redirects carbon flux toward the biosynthesis of L-threonine and related amino acids. Based on the biochemical pathways in Corynebacterium glutamicum: - lysC1 encodes aspartokinase, which catalyzes the first step in converting L-aspartate to L-aspartyl-4-phosphate - hom1 encodes homoserine dehydroge…	0	0	# What happens when lysC1, hom1, and thrB1 are co-expressed in C. glutamicum ATCC13869 When lysC1, hom1, and thrB1 genes from C. glutamicum IWJ001 are co-expressed in C. glutamicum ATCC13869, it leads to a significant redirection of carbon flux in the aspartate-derived amino acid biosynthesis pathway, resulting in dramatically increased production of L-threonine and L-lysine. ## Biochemical Backg…	0	0
46	Multi-hop reasoning	What were the effects of ido overexpression on 4-HIL production?	4-HIL production by ido-overexpressing strain was improved to 65.44 +/- 2.27 mM after fermented for 144 h under corn steep liquor-subsufficient condition, obviously higher than that under corn steep liquor-rich and insufficient conditions.	The effects of **IDO overexpression** (specifically Indoleamine 2,3-dioxygenase 1, IDO1) on **4-hydroxyisoleucine (4-HIL)** production are **unlikely to be direct or significant**, as IDO1 and 4-HIL operate in fundamentally different metabolic pathways: 1. **Activity & Substrate of IDO1:** * IDO1 primarily catalyzes the first and rate-limiting step of the **kynurenine pathway** in tryptophan cata…	0	0	The overexpression of the **ido** gene (encoding L-isoleucine dioxygenase) significantly enhances **4-HIL production** in engineered *Corynebacterium glutamicum* strains, as evidenced by the following effects: 1. **Direct Production Increase**: - Strains overexpressing *ido* (e.g., **HIL04**: *C. glutamicum* YI with codon-optimized *ido*) produced substantially higher 4-HIL titers compared to con…	1	0	{'answer': 'IDO overexpression significantly enhances 4-HIL production in recombinant C. glutamicum strains. Key effects include: 1) 18.9% increase in 4-HIL yield through aceA deletion improving α-KG supply, 2) 81.12 ± 5.96 mM production via NADPH cofactor engineering (zwf-ppnK coexpression), 3) 84.14 ± 6.38 mM production in ΔpknG::ido strains highlighting the importance of OG availability.', 'ci…	1	1	Based on the information typically found in scientific literature about 4-hydroxyl isoleucine (4-HIL) production, IDO (indoleamine 2,3-dioxygenase) overexpression is not directly associated with 4-HIL biosynthesis pathways. 4-HIL production typically involves pathways related to amino acid metabolism, particularly isoleucine metabolism. The key enzymes involved usually include aminotransferases o…	0	0	Based on the context and my knowledge, overexpression of the ido gene had significant positive effects on 4-hydroxyisoleucine (4-HIL) production in Corynebacterium glutamicum: 1. When ido was overexpressed in C. glutamicum YI (strain HIL02) and with codon optimization (strain HIL04), it led to increased 4-HIL production compared to expression in the wild-type ATCC13032 strain. 2. The co-expressio…	0	0	# Effects of IDO Overexpression on 4-HIL Production Based on the literature search, IDO (isoleucine dioxygenase) overexpression has several significant effects on 4-hydroxyisoleucine (4-HIL) production in recombinant organisms, particularly in Corynebacterium glutamicum strains: ## Key Effects: 1. **Enables 4-HIL Production:** - IDO overexpression enabled the conversion of L-isoleucine (Ile) to 4…	0	0
47	Multi-hop reasoning	What was the precursor for ectoine biosynthesis whose supply was efficiently ensured by the implementation of the mutant aspartokinase enzyme? Provide a detailed explanation.	The precursor for ectoine biosynthesis whose supply was efficiently ensured by the implementation of the mutant aspartokinase enzyme was L-aspartate-beta-semialdehyde.	The precursor for ectoine biosynthesis whose supply is efficiently ensured by the implementation of a mutant aspartokinase enzyme is **L-aspartate** (specifically, the **L-aspartate beta-semialdehyde** derived from it, which is the direct substrate for the first ectoine-specific enzyme). Here's a detailed explanation: 1. **The Ectoine Biosynthesis Pathway:** * Ectoine is synthesized via a three-s…	1	1	The precursor for ectoine biosynthesis efficiently ensured by mutant aspartokinase is **L-aspartate-β-semialdehyde (ASA)**. **Detailed Explanation:** 1. **Role of Aspartokinase**: Aspartokinase catalyzes the phosphorylation of L-aspartate to form L-aspartyl-4-phosphate, the first committed step in the aspartate-derived pathway. This reaction is critical for generating ASA, the branch-point precur…	1	1	The precursor for ectoine biosynthesis is aspartate semialdehyde (ASA). This intermediate is derived from aspartate through phosphorylation by aspartokinase (forming aspartyl phosphate) and subsequent conversion by aspartate semialdehyde dehydrogenase. The mutant aspartokinase (e.g., LysC from Corynebacterium glutamicum) ensures efficient supply of this precursor by overcoming feedback inhibition…	1	1	# Precursor for Ectoine Biosynthesis Enhanced by Mutant Aspartokinase The key precursor for ectoine biosynthesis whose supply was efficiently enhanced through the implementation of mutant aspartokinase is **L-aspartate-β-semialdehyde (ASA)**. ## Detailed Explanation L-aspartate-β-semialdehyde (ASA) is a critical metabolic branch point molecule in the ectoine biosynthetic pathway. The pathway proc…	1	1	The precursor for ectoine biosynthesis whose supply was efficiently ensured by implementing mutant aspartokinase enzymes was L-aspartate-β-semialdehyde (ASA). Based on the provided context, the biosynthetic pathway for ectoine begins with aspartate, which is first phosphorylated by aspartokinase (encoded by lysC, thrA, or metL genes in E. coli) to form aspartyl phosphate. This is then converted t…	1	1	# Precursor for Ectoine Biosynthesis Enhanced by Mutant Aspartokinase Based on my research, the precursor for ectoine biosynthesis whose supply was efficiently ensured by implementing mutant aspartokinase enzymes is **L-aspartate-β-semialdehyde**. ## Detailed Explanation The ectoine biosynthetic pathway begins with L-aspartate and proceeds through several enzymatic steps. The initial steps of thi…	1	1
48	Multi-hop reasoning	What was the purpose of integrating the ectABCD gene cluster into the C. glutamicum strain? Provide a detailed explanation.	The purpose of integrating the ectABCD gene cluster into the C. glutamicum strain was to modify its genome and improve its metabolic capabilities.	The integration of the **ectABCD gene cluster** into *Corynebacterium glutamicum* serves a primary purpose: **to confer enhanced tolerance to osmotic stress and/or enable the production of the high-value compatible solute ectoine**. Here's a detailed explanation of the purpose and rationale: 1. **Osmotic Stress Challenge:** * Industrial fermentation processes often involve high concentrations of …	1	1	The integration of the ectABCD gene cluster into *Corynebacterium glutamicum* served the following purposes: 1. **Heterologous production of ectoine/hydroxyectoine**: The *ectABCD* cluster from *Pseudomonas stutzeri* A1501 was introduced to enable *C. glutamicum* to synthesize ectoine and hydroxyectoine, compounds it cannot naturally produce. 2. **Decoupling production from high salinity**: By us…	1	1	After several attempts to retrieve information using the provided tools, technical limitations prevented successful execution. However, based on my expertise in synthetic biology, I can provide the following verified explanation: **Purpose of Integrating ectABCD Gene Cluster into C. glutamicum:** The ectABCD gene cluster (derived from organisms like *Halomonas elongata*) encodes enzymes for ectoi…	1	1	# Purpose of Integrating ectABCD Gene Cluster into C. glutamicum The integration of the ectABCD gene cluster into Corynebacterium glutamicum serves several important purposes: ## Primary Purpose The main purpose was to enable the bacterium to synthesize ectoine and hydroxyectoine, which are valuable compatible solutes (osmolytes). These compounds help cells withstand osmotic stress by maintaining…	1	1	The integration of the ectABCD gene cluster into Corynebacterium glutamicum was aimed at creating a synthetic cell factory for the production of ectoine and hydroxyectoine, which are valuable chemical chaperones. This approach had several strategic purposes: 1. Industrial production of ectoines: The engineered C. glutamicum strain was designed to be an efficient producer of ectoines without the l…	1	1	The purpose of integrating the ectABCD gene cluster into the C. glutamicum strain was to create a synthetic microbial cell factory for the biotechnological production of ectoines (ectoine and hydroxyectoine) that decoupled their production from high-salinity growth conditions. The integration served multiple strategic goals: 1. To enable ectoine production without the need for high-salinity media…	1	1
49	Multi-hop reasoning	What was the purpose of deleting the thrB gene in the l-methionine biosynthetic pathway? Provide a detailed explanation.	The deletion of the thrB gene in the l-methionine biosynthetic pathway was to increase the precursor supply.	The deletion of the **thrB gene** (encoding **homoserine kinase**, HSK) in microbial strains engineered for L-methionine production serves the critical purpose of **eliminating a competing metabolic branch** to redirect carbon flux exclusively towards methionine biosynthesis. Here's a detailed breakdown: 1. **Core Pathway Context:** Both L-threonine and L-methionine are synthesized from aspartate…	1	1	The purpose of deleting the **thrB gene** in the L-methionine biosynthetic pathway was to **eliminate a metabolic branch point competing for the precursor L-homoserine**, thereby redirecting carbon flux toward L-methionine biosynthesis. Here is a detailed explanation: 1. **Competing Pathway Elimination** The thrB gene encodes **homoserine kinase (HK)**, which catalyzes the first committed step in…	1	1	The thrB gene was deleted in the l-methionine biosynthetic pathway to block threonine biosynthesis, which competes with methionine biosynthesis for the precursor homoserine. Threonine inhibits key enzymes in the methionine pathway (homoserine dehydrogenase and aspartate kinase). By deleting thrB, which encodes homoserine kinase: 1. Threonine synthesis is completely blocked 2. Inhibition of methio…	1	1	# Purpose of Deleting the thrB Gene in L-Methionine Biosynthesis The deletion of the thrB gene (which encodes homoserine kinase) in the L-methionine biosynthetic pathway serves several strategic purposes in metabolic engineering: ## Primary Purposes 1. **Metabolic Flux Redirection**: - The thrB gene encodes homoserine kinase, which normally converts homoserine to O-phosphohomoserine in the threon…	1	1	The deletion of the thrB gene in the l-methionine biosynthetic pathway was strategically implemented to redirect more metabolic flux toward l-methionine production. The thrB gene encodes homoserine kinase (HK), which catalyzes the first reaction in the l-threonine biosynthetic branch. This branch competes directly with the l-methionine biosynthetic pathway for the key precursor l-homoserine. By d…	1	1	The purpose of deleting the thrB gene in the l-methionine biosynthetic pathway was to block a competing metabolic pathway and redirect metabolic flux toward methionine production. In Corynebacterium glutamicum, which is widely used for industrial amino acid production, the biosynthetic pathway of l-methionine faces competition from two branching pathways: 1. The l-threonine biosynthetic pathway, …	1	1
50	Multi-hop reasoning	What was the purpose of deleting the mcbR gene in the l-methionine biosynthetic pathway? Provide a detailed explanation.	The deletion of the mcbR gene in the l-methionine biosynthetic pathway was to release the transcriptional repression to various genes in the pathway.	The deletion of the **mcbR gene** in the L-methionine biosynthetic pathway (primarily studied in bacteria like *Corynebacterium glutamicum*, a workhorse for industrial amino acid production) serves a **single primary purpose: to deregulate and thereby significantly increase the metabolic flux towards L-methionine biosynthesis.** This is achieved by removing a key transcriptional repressor that ti…	1	1	The purpose of deleting the **mcbR gene** in the L-methionine biosynthetic pathway was to **derepress the transcriptional regulation of methionine biosynthesis genes**, thereby redirecting metabolic flux toward enhanced L-methionine production. Here’s a detailed explanation: 1. **McbR as a Transcriptional Repressor**: McbR is a global transcriptional repressor in *Corynebacterium glutamicum* that…	1	1	The purpose of deleting the mcbR gene in the L-methionine biosynthetic pathway is to release transcriptional repression of key methionine biosynthesis genes, thereby redirecting metabolic flux toward L-methionine production. Detailed explanation: 1. McbR is a transcriptional repressor (member of the TetR protein family) that regulates sulfur metabolism genes in Corynebacterium glutamicum. 2. It s…	1	1	# Purpose of Deleting the mcbR Gene in L-Methionine Biosynthetic Pathway The deletion of the mcbR gene in the L-methionine biosynthetic pathway serves several important purposes in metabolic engineering: ## Primary Function of mcbR McbR (methionine and cysteine biosynthesis regulator) is a transcriptional repressor that regulates sulfur metabolism in various bacteria, particularly in Corynebacter…	1	1	The deletion of the mcbR gene in Corynebacterium glutamicum was performed with the purpose of increasing L-methionine production through deregulation of its biosynthetic pathway. This approach is based on several key molecular mechanisms: McbR functions as a transcriptional repressor that specifically regulates genes involved in L-methionine biosynthesis. When present, it represses the transcript…	1	1	# Purpose of Deleting the mcbR Gene in the L-methionine Biosynthetic Pathway The primary purpose of deleting the mcbR gene in the L-methionine biosynthetic pathway was to develop C. glutamicum strains for biotechnological production of L-methionine. McbR functions as a transcriptional repressor (master regulator) that controls the expression of approximately 86 genes, including nearly all genes i…	1	1
51	Multi-hop reasoning	What was the purpose of overexpressing the brnF and brnE genes in the l-methionine biosynthetic pathway? Provide a detailed explanation.	The purpose of overexpressing the brnF and brnE genes was to increase the extracellular l-methionine concentration by encoding the export protein complex BrnFE.	The overexpression of **brnF** and **brnE** genes in the L-methionine biosynthetic pathway serves the critical purpose of **enhancing the export of L-methionine out of the bacterial cell**, primarily in industrial production strains like *Corynebacterium glutamicum*. This strategy addresses a fundamental bottleneck in microbial amino acid production: intracellular accumulation leading to feedback…	1	1	The purpose of overexpressing the **brnF** and **brnE** genes in the *C. glutamicum* l-methionine biosynthetic pathway was to **enhance the export of l-methionine from the cell**, thereby increasing extracellular production and reducing intracellular feedback inhibition. ### Key Details from Context: 1. **BrnFE as a Transport System**: - The *brnF* and *brnE* genes encode the **BrnFE protein comp…	1	1	The purpose of overexpressing brnF and brnE genes in the L-methionine biosynthetic pathway was to enhance extracellular methionine accumulation by: 1. Increasing secretion of L-methionine through the BrnFE transporter complex 2. Reducing intracellular accumulation that causes feedback inhibition 3. Improving overall production yields in engineered Corynebacterium glutamicum strains Detailed expla…	1	1	# Purpose of Overexpressing brnF and brnE Genes in L-Methionine Biosynthesis The overexpression of the *brnF* and *brnE* genes in the L-methionine biosynthetic pathway serves a specific strategic purpose related to amino acid export and accumulation. Here's a detailed explanation: ## Primary Function of brnF-brnE The *brnF* and *brnE* genes encode the two components of a branched-chain amino acid…	1	1	The purpose of overexpressing the brnF and brnE genes in the L-methionine biosynthetic pathway was to increase the export of L-methionine from the bacterial cells to the extracellular environment, thereby enhancing overall L-methionine production. According to the context, BrnFE is a two-component protein complex that functions as an export system for L-methionine and branched-chain amino acids i…	1	1	The purpose of overexpressing the brnF and brnE genes in the l-methionine biosynthetic pathway was to increase the extracellular concentration of l-methionine by enhancing its export from the cell. BrnF and BrnE form a two-component protein complex (BrnFE) that functions as an export system for branched-chain amino acids and l-methionine in Corynebacterium glutamicum. Specifically, this protein c…	1	1
52	Multi-hop reasoning	What was the effect of overexpression of metY on in vitro activity and intracellular methionine pool in the engineered strain? Provide a detailed explanation.	Overexpression of metY increased the in vitro activity to 1780 mU/mg and the intracellular methionine pool was increased two-fold in the engineered strain.	### Effect of Overexpression of metY on In Vitro Activity and Intracellular Methionine Pool **Background:** The gene *metY* encodes **O-succinylhomoserine sulfhydrylase**, a key enzyme in the methionine biosynthesis pathway. This enzyme catalyzes the conversion of O-succinylhomoserine to cystathionine, a critical step toward methionine production. Overexpression involves genetically engineering a…	0	0	Based on the retrieved context, here are the effects of **metY** overexpression in *C. glutamicum*: 1. **In vitro activity of MetY enzyme**: Overexpression of *metY* increased enzyme activity to **1,780 mU/mg**, representing a **≈30-fold** enhancement compared to the control strain (62 mU/mg) ([Overexpression of O-Acetylhomoserine Sulfhydrylase (MetY) section](https://alexanderlabwhoi.github.io/p…	1	1	Detailed explanation: Overexpression of metY increased the in vitro activity to 1,780 mU/mg and was beneficial for methionine production, since the intracellular methionine pool was increased 2-fold in the engineered strain. This positive effect was limited by a depletion of the metY substrate O-acetylhomoserine. The overexpression of metY (which encodes O-acetylhomoserine sulfhydrylase) enhances…	1	1	# Effect of metY Overexpression on In Vitro Activity and Intracellular Methionine Pool ## In Vitro Activity Effects The overexpression of metY (which encodes O-acetylhomoserine sulfhydrylase) in engineered strains typically results in significantly increased in vitro enzymatic activity. This enzyme catalyzes the direct sulfhydrylation of O-acetylhomoserine to form methionine in a single step. Whe…	0	0	Based on the context provided, overexpression of the metY gene in Corynebacterium glutamicum had significant effects on both enzyme activity and methionine production: 1. In vitro enzyme activity: - Overexpression of metY increased the O-acetylhomoserine sulfhydrylase (MetY) activity by approximately 30-fold, from about 62 mU/mg to 1,780 mU/mg. - The control strain carrying an empty plasmid maint…	1	1	# Effect of metY Overexpression on In Vitro Activity and Intracellular Methionine Pool The overexpression of metY gene, which encodes O-acetylhomoserine sulfhydrylase (MetY), had significant effects on both the in vitro enzyme activity and the intracellular methionine pool in the engineered Corynebacterium glutamicum strain. ## Effects on In Vitro Activity 1. **Baseline Activity**: The baseline i…	1	1
53	Multi-hop reasoning	Analyze the impact of the TD(F383V) mutation on threonine dehydratase activity in Corynebacterium glutamicum IWJ001.	The TD(F383V) mutation in the ilvA1 gene altered the threonine dehydratase activity in Corynebacterium glutamicum IWJ001, leading to increased production of L-isoleucine.	### Analysis of the TD(F383V) Mutation Impact on Threonine Dehydratase Activity in *Corynebacterium glutamicum* IWJ001 #### 1. **Background on Threonine Dehydratase (TD)** - **Function**: TD catalyzes the conversion of L-threonine to α-ketobutyrate and ammonia, the first committed step in isoleucine biosynthesis. - **Regulation**: Wild-type TD is **allosterically inhibited by isoleucine** (feedba…	1	1	The TD(F383V) mutation in *Corynebacterium glutamicum* IWJ001 results in **strongly feedback-resistant threonine dehydratase (TD) activity**, specifically conferring insensitivity to inhibition by L-isoleucine. This mutation drives significant metabolic changes: 1. **Loss of Feedback Inhibition**: Wild-type TD is inhibited by L-isoleucine, halting its activity to prevent overproduction. The F383V…	1	1	Based on the retrieved documents, the TD(F383V) mutation in **threonine dehydratase (encoded by *ilvA*)** of *Corynebacterium glutamicum* IWJ001 has the following impacts: 1. **Feedback Resistance**: The mutation makes the enzyme **strongly resistant to feedback inhibition by L-isoleucine**. Wild-type threonine dehydratase is normally inhibited by L-isoleucine, but the F383V variant maintains act…	1	1	# Impact of the TD(F383V) Mutation on Threonine Dehydratase Activity in Corynebacterium glutamicum IWJ001 ## Background Context Threonine dehydratase (TD, also called threonine deaminase) is a key enzyme in isoleucine biosynthesis in bacteria, catalyzing the conversion of L-threonine to α-ketobutyrate. In C. glutamicum, this enzyme is typically subject to feedback inhibition by isoleucine, which …	1	1	Based on the provided context, the TD(F383V) mutation in threonine dehydratase from Corynebacterium glutamicum IWJ001 has significant impacts on its activity and regulation: The mutation makes the threonine dehydratase enzyme "strongly feedback resistant," meaning it is no longer inhibited by L-isoleucine, which normally regulates this enzyme through feedback inhibition. The context specifically …	1	1	# Impact of the TD(F383V) Mutation on Threonine Dehydratase Activity in Corynebacterium glutamicum IWJ001 The TD(F383V) mutation in threonine dehydratase (TD) of Corynebacterium glutamicum IWJ001 has significant effects on both enzyme activity and the organism's ability to produce L-isoleucine. Based on the available literature, this mutation impacts threonine dehydratase in the following ways: #…	1	1
54	Multi-hop reasoning	What is the purpose of introducing Lactobacillus brevis-derived gadB2 into the chromosome of C. glutamicum ATCC 13032? Provide a detailed explanation.	The purpose of introducing Lactobacillus brevis-derived gadB2 into the chromosome of C. glutamicum ATCC 13032 is to produce gamma-aminobutyric acid and simultaneously block the biosynthesis of lactate and acetate.	The introduction of *Lactobacillus brevis*-derived **gadB2** into the chromosome of *Corynebacterium glutamicum* ATCC 13032 serves two primary, interconnected purposes: 1. **Engineering GABA (γ-Aminobutyric Acid) Biosynthesis**: - **gadB2** encodes a **glutamate decarboxylase (GAD)** enzyme that converts L-glutamate to GABA. - *C. glutamicum* natively lacks GABA production capability. Integrating…	0	0	The primary purpose of introducing *Lactobacillus brevis*-derived **gadB2** into *Corynebacterium glutamicum* ATCC 13032 is to **enable efficient microbial production of γ-aminobutyric acid (GABA)** through metabolic engineering. This is achieved via the following biological and genetic mechanisms: ### 1. **Functional Enzyme Expression** - **gadB2 encodes glutamate decarboxylase (GAD)** that cata…	0	0	The purpose of introducing Lactobacillus brevis-derived gadB2 into the chromosome of C. glutamicum ATCC 13032 is to enable efficient production of gamma-aminobutyric acid (GABA). Detailed explanation: 1. gadB2 encodes glutamate decarboxylase (GAD), which catalyzes the conversion of L-glutamate to GABA 2. C. glutamicum naturally produces L-glutamate but lacks efficient GABA biosynthesis pathways 3…	0	0	# Purpose of Introducing Lactobacillus brevis-derived gadB2 into C. glutamicum ATCC 13032 The introduction of the Lactobacillus brevis-derived gadB2 gene into the chromosome of Corynebacterium glutamicum ATCC 13032 serves multiple important purposes in metabolic engineering and industrial biotechnology: ## Primary Purpose: GABA Production The central purpose is to enable or enhance gamma-aminobut…	0	0	The purpose of introducing Lactobacillus brevis-derived gadB2 into the chromosome of C. glutamicum ATCC 13032 is to enable or enhance the production of gamma-aminobutyric acid (GABA). GadB2 is a glutamate decarboxylase that catalyzes the decarboxylation of L-glutamate to produce GABA. This enzyme is naturally found in Lactobacillus brevis ATCC 367 but not natively expressed in C. glutamicum at su…	1	0	The purpose of introducing Lactobacillus brevis-derived gadB2 into the chromosome of C. glutamicum ATCC 13032 is to enable and enhance the production of gamma-aminobutyric acid (GABA). GABA is a valuable non-proteinogenic amino acid with multiple applications in the food, pharmaceutical, and chemical industries. Specifically, the gadB2 gene encodes glutamate decarboxylase (GAD), an enzyme that ca…	1	0
55	Multi-hop reasoning	What is the benefit of introducing exogenous GAD gene(s) in Corynebacterium glutamicum? Provide a detailed explanation.	Introducing exogenous GAD gene(s) in Corynebacterium glutamicum enhances its ability to synthesize GABA.	Introducing the exogenous **Glutamate Decarboxylase (GAD)** gene(s) into *Corynebacterium glutamicum* provides significant metabolic engineering advantages, primarily for the **efficient production of γ-aminobutyric acid (GABA)** and enhanced **acid tolerance**. Here’s a detailed breakdown of the benefits: ### 1. **GABA Biosynthesis Pathway Creation** - **Native Limitation**: *C. glutamicum* natu…	1	1	The introduction of exogenous **glutamate decarboxylase (GAD) gene(s)** into *Corynebacterium glutamicum* enables direct fermentative production of **γ-aminobutyric acid (GABA)** from glucose, bypassing the need for costly external supplementation of L-glutamate. Here are the key benefits and mechanisms: 1. **Conversion of Endogenous Glutamate to GABA:** Wild-type *C. glutamicum* lacks native GAD…	1	1	The primary benefit of introducing exogenous glutamate decarboxylase (GAD) genes into Corynebacterium glutamicum is to enable efficient biosynthesis of γ-aminobutyric acid (GABA) from endogenous L-glutamate. This addresses the key limitation in natural GABA-producing bacteria like E. coli and Lactobacillus, which require expensive exogenous L-glutamate supplementation. C. glutamicum naturally pro…	1	1	# Benefits of Introducing Exogenous GAD Genes into Corynebacterium glutamicum The introduction of exogenous glutamate decarboxylase (GAD) genes into Corynebacterium glutamicum offers several significant benefits, primarily centered around the production of gamma-aminobutyric acid (GABA) and industrial biotechnology applications. ## Key Benefits ### 1. GABA Production Capability C. glutamicum natu…	1	1	# Benefits of Introducing Exogenous GAD Gene(s) in Corynebacterium glutamicum Introducing exogenous glutamate decarboxylase (GAD) genes into Corynebacterium glutamicum allows the bacterium to synthesize γ-aminobutyric acid (GABA) from its own accumulated L-glutamate. This creates a significant biotechnological advantage for several key reasons: ## Primary Benefits 1. **Creation of a GABA-producin…	1	1	# Benefits of Introducing Exogenous GAD Gene(s) in Corynebacterium glutamicum The introduction of exogenous glutamate decarboxylase (GAD) gene(s) in Corynebacterium glutamicum provides several significant benefits for biotechnological applications: ## 1. Cost-Effective Single-Step GABA Production System The primary benefit is the creation of a cost-effective single-step fermentation system for ga…	1	1
56	Multi-hop reasoning	What happened to glutamate production when the ODHC activity was attenuated? Provide a detailed explanation.	Glutamate production was markedly increased.	When **ODHC (Oxoglutarate Dehydrogenase Complex) activity is attenuated**, **glutamate production significantly increases**. This is a fundamental principle exploited in industrial glutamate fermentation (e.g., using *Corynebacterium glutamicum*). Here's a detailed explanation of the underlying metabolic mechanisms: 1. **Role of ODHC in Central Metabolism:** * ODHC catalyzes a critical, irreversi…	1	1	Based on the scientific context provided and established knowledge in synthetic biology: **When ODHC (2-oxoglutarate dehydrogenase complex) activity is attenuated in *Corynebacterium glutamicum*, glutamate production is significantly enhanced.** The detailed explanation is as follows: 1. **Mechanism of Flux Redirection:** * ODHC catalyzes the conversion of 2-oxoglutarate (2-OG) to succinyl-CoA in…	1	1	When the 2-oxoglutarate dehydrogenase complex (ODHC) activity is attenuated in Corynebacterium glutamicum, glutamate production is significantly enhanced. This occurs due to metabolic flux redistribution at the 2-oxoglutarate branch point, where attenuation of ODHC activity: 1. Causes accumulation of 2-oxoglutarate 2. Redirects metabolic flux from the TCA cycle toward glutamate biosynthesis 3. Gi…	1	1	# Effect of ODHC Attenuation on Glutamate Production When 2-oxoglutarate dehydrogenase complex (ODHC) activity is attenuated, glutamate production typically increases significantly. Here's a detailed explanation of the mechanism: ## Metabolic Pathway Context ODHC catalyzes the conversion of 2-oxoglutarate (α-ketoglutarate) to succinyl-CoA in the TCA cycle. 2-oxoglutarate is the direct precursor f…	1	1	When ODHC (2-oxoglutarate dehydrogenase complex) activity was attenuated in Corynebacterium glutamicum, glutamate production was significantly enhanced. This is a key finding from the provided context and represents a fundamental mechanism in glutamate fermentation. According to the flux coefficient control (FCC) analysis in the provided context, ODHC activity attenuation had the most significant…	1	1	# Effect of ODHC Activity Attenuation on Glutamate Production When the 2-oxoglutarate dehydrogenase complex (ODHC) activity was attenuated in *Corynebacterium glutamicum*, glutamate production was significantly enhanced. This represents a critical metabolic engineering strategy for glutamate overproduction. ## Detailed Explanation ODHC is a key enzyme complex located at the branch point between t…	1	1
57	Multi-hop reasoning	How did overexpression of the NCgl1469 ORF affect the amount of excreted L-ornithine? Provide a detailed explanation.	Overexpression of the NCgl1469 ORF resulted in a 39% increase in excreted L-ornithine.	The overexpression of the **NCgl1469 ORF** in *Corynebacterium glutamicum* **significantly increases the amount of excreted L-ornithine**. This effect is due to NCgl1469 encoding a **specific L-ornithine exporter**. Here's a detailed mechanistic explanation: 1. **Identification of NCgl1469 Function:** * NCgl1469 was identified through bioinformatics and functional studies as encoding a **major fa…	0	0	Based on the provided context, overexpression of the **NCgl1469 ORF** increased the amount of excreted L-ornithine by **39%** in *Corynebacterium glutamicum*. Here is the detailed explanation: 1. **Experimental Data**: In the L-ornithine-producing strain **SJ8074** (an *argJ* mutant), overexpression of NCgl1469 ORF via plasmid **pEK-Ptrc::1469** raised L-ornithine production from **230 mg/L** (co…	1	1	Overexpression of the NCgl1469 ORF in Corynebacterium glutamicum strain SJ8074 resulted in a 39% increase in excreted L-ornithine production (from 230 mg/l to 320 mg/l). This occurs because NCgl1469 encodes a protein that functionally replaces N-acetylglutamate synthase (NAGS) when overexpressed, overcoming the bottleneck in L-ornithine biosynthesis caused by limited N-acetylglutamate supply. The…	1	1	# Effect of NCgl1469 ORF Overexpression on L-ornithine Excretion The overexpression of the NCgl1469 open reading frame (ORF) significantly increased the amount of excreted L-ornithine in Corynebacterium glutamicum. Here's a detailed explanation of how this occurs: ## Mechanism and Effects NCgl1469 encodes a putative membrane protein that functions as an L-ornithine exporter. When this gene is ove…	0	0	Overexpression of the NCgl1469 ORF resulted in a 39% increase in excreted L-ornithine in Corynebacterium glutamicum. This effect occurs because NCgl1469 encodes a protein with N-acetylglutamate synthase (NAGS) activity, which increases the intracellular supply of N-acetylglutamate, a precursor for L-ornithine biosynthesis. The research showed that NAGS activity increased from 0.03 to 0.17 units m…	1	1	The overexpression of the NCgl1469 ORF resulted in a significant increase in the amount of excreted L-ornithine. According to the research findings, when the NCgl1469 ORF was overexpressed in the L-ornithine-producing Corynebacterium glutamicum strain SJ8074, it led to an approximately 39% increase in L-ornithine production compared to the control strain. Specifically, as shown in Table 3 of the …	1	1
58	Multi-hop reasoning	Determine the effect of expressing the bpsA gene in C. glutamicum on indigoidine production.	Expression of the bpsA gene in C. glutamicum resulted in a significant increase in indigoidine production.	The expression of the **bpsA gene** in *Corynebacterium glutamicum* **significantly enhances indigoidine production**. Here's a detailed breakdown of the effect and underlying mechanisms: ### 1. **Mechanism of Action**: - **bpsA** encodes a **nonribosomal peptide synthetase (NRPS)** that directly synthesizes indigoidine from L-glutamine precursors. - The enzyme uses ATP to activate and condense t…	1	1	Based on the context, expressing the **bpsA gene** in *C. glutamicum* **enables the biosynthesis of indigoidine**, resulting in significant production of the blue pigment. Key evidence includes: 1. **Successful heterologous expression**: - A codon-optimized *bpsA* gene from *Streptomyces lavendulae* was cloned into *C. glutamicum* under the inducible Ptac promoter (pEK-BA1 plasmid). - The enginee…	1	1	Based on the retrieved document snippets, I can answer the query about the effect of expressing the bpsA gene in C. glutamicum on indigoidine production: ### Effect of bpsA Expression on Indigoidine Production: 1. **Successful production initiation**: Heterologous expression of the codon-optimized bpsA gene from *Streptomyces lavendulae* in *C. glutamicum* enables indigoidine biosynthesis. The tr…	1	1	# Analysis of bpsA Expression in C. glutamicum on Indigoidine Production To determine the effect of expressing the bpsA gene in Corynebacterium glutamicum on indigoidine production, I need to analyze the existing research on this topic. ## Key Findings The expression of the bpsA gene (which encodes Blue Pigment Synthetase A) in C. glutamicum leads to: 1. **Successful indigoidine production**: Whe…	1	0	Based on the provided context, expressing the bpsA gene in Corynebacterium glutamicum has a significant positive effect on indigoidine production: 1. The blue-pigment indigoidine synthetase (bpsA) gene from Streptomyces lavendulae was successfully expressed in C. glutamicum, resulting in the BIRU1 strain which exhibited a dark blue color on plates supplemented with IPTG, indicating successful bio…	1	1	# Effect of bpsA Gene Expression in C. glutamicum on Indigoidine Production Based on the research data obtained from the literature, expressing the bpsA gene in Corynebacterium glutamicum has several significant effects on indigoidine production: ## Primary Effects 1. **Successful Indigoidine Production**: The expression of a codon-optimized bpsA gene from Streptomyces lavendulae in C. glutamicum…	1	1
59	Multi-hop reasoning	Why was the argR gene deleted in the genetic modification process in the L-arginine biosynthetic pathway?	The argR gene was deleted in the genetic modification process to prevent its expression and allow for constitutive expression of the L-arginine operon.	The **argR gene is deleted in genetically modified strains for L-arginine overproduction to abolish feedback repression of the entire arginine biosynthetic pathway.** Here's a breakdown of why this is crucial: 1. **argR Encodes the Arginine Repressor Protein:** * In bacteria like *E. coli* and *Corynebacterium glutamicum* (common industrial hosts for amino acid production), the `argR` gene encode…	1	1	The **argR gene was deleted** to **eliminate transcriptional repression** on the L-arginine biosynthetic genes. ArgR encodes a **global transcriptional repressor** that binds to operator sites of the *argCJBDFR* and *argGH* operons, inhibiting their expression and thus suppressing L-arginine biosynthesis. Key reasons for deletion include: 1. **Removal of feedback repression**: - ArgR binds to L-a…	1	1	I'll investigate why the argR gene was deleted in the L-arginine biosynthetic pathway using a more direct approach with the available tools. Let's search for relevant documents first. <code> snippets = fulltxt_retriever(query="deletion of argR in L-arginine biosynthesis", num_snippets=5) print(snippets) </code> Calling tools: [{'id': 'call_1', 'type': 'function', 'function': {'name': 'python_inte…	0	0	# Deletion of argR in L-arginine Biosynthesis Engineering The argR gene was deleted during genetic modification of the L-arginine biosynthetic pathway because: ## Primary Reason ArgR (arginine repressor) is a transcriptional repressor that negatively regulates the expression of arginine biosynthetic genes. When arginine levels are high, ArgR binds to arginine and then to specific DNA sequences ca…	1	1	The argR gene was deleted in the genetic modification process of the L-arginine biosynthetic pathway because ArgR functions as a global transcriptional repressor that negatively regulates L-arginine biosynthesis. Specifically, ArgR binds to the operator regions of the argCJBDFR and argGH operons, which contain the genes essential for L-arginine biosynthesis, and represses their expression. This r…	1	1	The argR gene was deleted in the genetic modification process of the L-arginine biosynthetic pathway because ArgR functions as a transcriptional repressor that negatively regulates L-arginine biosynthesis. ArgR, when complexed with L-arginine, binds to the operator regions of argCJBDF and argGH operons, maintaining the L-arginine biosynthetic pathway within a threshold concentration. By deleting …	1	1
60	Multi-hop reasoning	What were the consequences of deleting argF in C. glutamicum? Provide a detailed explanation.	The consequences of deleting argF in C. glutamicum were growth deficiency and arginine auxotrophy.	Deleting the `argF` gene in *Corynebacterium glutamicum* has significant consequences primarily on **arginine biosynthesis** and **central nitrogen metabolism**, leading to phenotypic changes exploitable for metabolic engineering. Here's a detailed breakdown of the consequences: 1. **Loss of Ornithine Carbamoyltransferase (OTC) Activity:** * ArgF encodes the enzyme **Ornithine Carbamoyltransferas…	1	1	Based on the provided context, deleting **argF** in *Corynebacterium glutamicum* has the following consequences: 1. **Enzymatic Block**: *argF* encodes **ornithine transcarbamylase**, which catalyzes the conversion of **L-ornithine** to **L-citrulline** in the L-arginine biosynthesis pathway. Deletion disrupts this step. 2. **Accumulation of L-Ornithine**: The metabolic block prevents the convers…	1	1	**Consequences of deleting argF in C. glutamicum:** 1. **Increased L-ornithine production**: Deletion of argF blocks the conversion of ornithine to citrulline, leading to significant accumulation of L-ornithine (16-fold increase in some strains). 2. **Growth deficiency and arginine auxotrophy**: The deletion disrupts arginine biosynthesis, causing impaired growth unless arginine is supplemented (…	1	1	# Consequences of Deleting argF in Corynebacterium glutamicum The deletion of the argF gene in Corynebacterium glutamicum has several significant consequences that affect the organism's metabolism and potential industrial applications: ## Primary Metabolic Effects 1. **Ornithine Transcarbamylase Deficiency**: The argF gene encodes ornithine transcarbamylase (OTC), which catalyzes the conversion o…	1	1	# Consequences of argF Deletion in C. glutamicum The deletion of argF in Corynebacterium glutamicum has several significant consequences related to amino acid metabolism and production: 1. **L-Ornithine Accumulation**: - The argF gene encodes ornithine carbamoyltransferase, which catalyzes the conversion of ornithine to citrulline in the arginine biosynthetic pathway - Deleting argF prevents orni…	1	0	# Consequences of Deleting argF in C. glutamicum The deletion of the argF gene in Corynebacterium glutamicum leads to several significant metabolic and physiological changes: ## Primary Biochemical Effects 1. **Blocked L-arginine Biosynthesis Pathway**: The argF gene encodes ornithine carbamoyltransferase (OTC), which is the key enzyme that converts L-ornithine to L-citrulline in the L-arginine b…	1	1
61	Multi-hop reasoning	What is the effect of pgi gene alteration on histidine accumulation in the PPP pathway? Provide a detailed explanation.	The pgi gene alteration further enhances histidine accumulation in the PPP pathway.	The alteration (knockout or disruption) of the **pgi gene** (encoding phosphoglucose isomerase, which converts Glucose-6-P to Fructose-6-P in glycolysis) has a **profound effect on carbon flux specifically into the Pentose Phosphate Pathway (PPP)**, which in turn **promotes histidine accumulation** in microorganisms engineered for amino acid production. This occurs due to a fundamental redirectio…	1	1	Based on the provided context, **attenuation of the *pgi* gene** through start codon alteration (**ATG → GTG**) **increases histidine accumulation** by reinforcing the Pentose Phosphate Pathway (PPP) in metabolically engineered *Corynebacterium glutamicum*. Here are the mechanistic details: 1. **Role of Pgi Enzyme:** Phosphoglucoisomerase (Pgi) catalyzes the conversion of glucose-6-phosphate (G6P…	1	1	Based on the retrieved information from scientific documents, here's a detailed explanation of the effect of pgi gene alteration on histidine accumulation in the pentose phosphate pathway (PPP), along with supporting citations: ### Effect of pgi Gene Alteration on Histidine Accumulation 1. **Carbon Flux Redirection**: - Alteration of the pgi gene (encoding phosphoglucose isomerase) blocks the nor…	1	1	# Effect of PGI Gene Alteration on Histidine Accumulation via the Pentose Phosphate Pathway The phosphoglucose isomerase (PGI) gene encodes the enzyme that catalyzes the conversion of glucose-6-phosphate (G6P) to fructose-6-phosphate (F6P) in glycolysis. Alteration of this gene has significant implications for histidine biosynthesis through its effects on the pentose phosphate pathway (PPP). ## K…	1	1	# Effect of pgi Gene Alteration on Histidine Accumulation in the PPP Pathway Altering the phosphoglucoisomerase (pgi) gene has a significant positive effect on L-histidine accumulation by redirecting carbon flux through the pentose phosphate pathway (PPP). ## Mechanism The pgi gene encodes glucose-6-phosphate isomerase, which catalyzes the conversion of glucose-6-phosphate to fructose-6-phosphate…	1	1	# Effect of pgi Gene Alteration on Histidine Accumulation in the PPP Pathway The alteration of the pgi gene (which encodes phosphoglucose isomerase) has significant effects on histidine accumulation through its impact on the pentose phosphate pathway (PPP). Here's a detailed explanation: ## Mechanism of Action 1. **Metabolic Rerouting**: The pgi gene encodes phosphoglucose isomerase, which cataly…	1	1
62	Multi-hop reasoning	How was L-ornithine production affected by overexpression of LysE? Provide a detailed explanation.	L-ornithine production was observed to increase with the overexpression of LysE.	The overexpression of **LysE** in bacterial systems like *Corynebacterium glutamicum* **significantly enhances L-ornithine production** through a mechanism centered on **relieving feedback inhibition and repression** in the aspartate-derived amino acid biosynthesis pathway. Here's a detailed explanation: 1. **LysE Function:** * LysE is a **lysine/arginine exporter**. Its primary physiological rol…	1	1	Based on the provided context, overexpression of LysE in engineered *Corynebacterium glutamicum* strains significantly enhances L-ornithine production through the following mechanisms and outcomes: 1. **Increased Production Titers and Yields:** * In strain **Sorn11** (derived from Sorn7 with LysE overexpression), L-ornithine production reached **18.4 ± 0.49 g/L**, representing a **21.8% increase*…	1	1	Overexpression of LysE significantly enhances L-ornithine production in engineered Corynebacterium glutamicum strains. LysE functions as a broad-spectrum amino acid transporter capable of exporting L-ornithine. In experimental studies, overexpression in strain Sorn11 resulted in production of 18.4 ± 0.49 g/L L-ornithine, representing a 21.8% increase compared to the control strain (Sorn8). This i…	1	1	# Effect of LysE Overexpression on L-ornithine Production The overexpression of LysE has a significant positive effect on L-ornithine production. LysE is a transmembrane protein that functions as an amino acid exporter in the cell membrane. ## Mechanism and Benefits When LysE is overexpressed in production strains (typically Corynebacterium glutamicum or E. coli): 1. **Increased export capacity**…	1	1	# Impact of LysE Overexpression on L-Ornithine Production Overexpression of LysE, a broad amino acid transporter, significantly enhanced L-ornithine production in engineered Corynebacterium glutamicum strains. The evidence shows: ## Specific Improvements - When LysE was overexpressed in the Sorn7 strain (creating strain Sorn11), L-ornithine production increased to 18.4 ± 0.49 g/L, which represent…	1	1	# How L-Ornithine Production Was Affected by Overexpression of LysE ## Effects of LysE Overexpression on L-Ornithine Production LysE overexpression had a significant positive impact on L-ornithine production in Corynebacterium glutamicum. Based on the research evidence, overexpression of LysE resulted in the following effects: 1. **Increased L-ornithine production**: In the study by Zhang et al. …	1	1
63	Multi-hop reasoning	What is the role of the mscCG2 gene in L-ornithine production in engineered Corynebacterium glutamicum S9114? Provide a detailed explanation.	Deletion of the mscCG2 gene was demonstrated to increase L-ornithine production in engineered Corynebacterium glutamicum S9114, indicating that this gene may play a role in regulating L-ornithine production.	The **mscCG2 gene** plays a critical role in limiting **L-ornithine production efficiency** in engineered *Corynebacterium glutamicum* S9114 by acting as an **osmotic safety valve that facilitates the leakage of intracellular L-ornithine** under fermentation conditions. Its deletion is a key strategy to significantly boost yields. Here's a detailed breakdown of its role and mechanism: 1. **Gene F…	1	1	The **mscCG2 gene** in *Corynebacterium glutamicum* S9114 functions as a **glutamate exporter**, and its deletion enhances L-ornithine production via the following mechanism: 1. **Blocked Glutamate Secretion**: MscCG2 encodes a mechanosensitive channel responsible for glutamate efflux. Deletion of *mscCG2* (often combined with *ncgl1221* deletion) traps intracellular L-glutamate, preventing its s…	1	1	The mscCG2 gene encodes a glutamate transporter in Corynebacterium glutamicum S9114. Its primary role in L-ornithine production is revealed through deletion studies: when mscCG2 is inactivated, glutamate secretion is significantly reduced (from 2.86 g/L to 0.53 g/L), leading to increased availability of intracellular glutamate for L-ornithine biosynthesis. This results in a 6.1% increase in L-orn…	1	1	# Role of mscCG2 Gene in L-ornithine Production in Engineered C. glutamicum S9114 The mscCG2 gene plays a significant role in enhancing L-ornithine production in engineered Corynebacterium glutamicum S9114 strains through several mechanisms: ## Primary Function of MscCG2 MscCG2 encodes a mechanosensitive channel protein that functions as a key L-ornithine exporter in C. glutamicum. This protein b…	0	0	# Role of mscCG2 in L-ornithine Production in Corynebacterium glutamicum S9114 The mscCG2 gene in Corynebacterium glutamicum S9114 encodes a glutamate transporter that plays a significant role in L-ornithine production. When this gene is deleted or inactivated, it has a positive effect on L-ornithine production for the following reasons: 1. **Blocks L-glutamate secretion**: MscCG2 functions as a …	1	1	# Role of the mscCG2 Gene in L-ornithine Production in Engineered Corynebacterium glutamicum S9114 The mscCG2 gene in Corynebacterium glutamicum S9114 plays a critical role in L-ornithine production through its function as a glutamate exporter. The deletion of this gene leads to significant improvements in L-ornithine production for several key reasons: ## Mechanism of Action MscCG2 is a novel L-…	1	1
64	Comprehensive/explanatory tasks	Discuss the regulatory advantages of 'small RNA' (sRNA) compared to traditional gene knockouts in E. coli metabolic engineering.	Advantages: 1. Dynamic reversibility: sRNA can be controlled by inducible promoters for time-series switching of metabolic fluxes. 2. Multiplex regulation: A single sRNA can be designed with sequences binding multiple different target mRNAs, inhibiting multiple branches with one command. 3. Tunable strength: By altering the base-pairing mismatches (Thermodynamics) between sRNA and target mRNA, 'c…	Here's a breakdown of the regulatory advantages of using **Small Regulatory RNAs (sRNAs)** over **Traditional Gene Knockouts** in *E. coli* metabolic engineering: 1. **Tunable Knockdown (Fine Control) vs Binary On/Off:** * **Knockout:** Permanently eliminates gene function (100% reduction). Expression level is zero. * **sRNA:** Provides **graded knockdown** (e.g., 30%, 70%, 90%). Expression level…	1	1	Based on the regulatory mechanisms and engineering applications described, small regulatory RNAs (sRNAs) offer distinct advantages over traditional gene knockouts in *E. coli* metabolic engineering: 1. **Fine-Tuning Gene Expression**: sRNAs enable **partial knockdown** (e.g., 20–80% repression) rather than complete gene elimination. This allows precise control of metabolic flux, avoiding detrimen…	1	0	I'll provide a comprehensive answer based on my expertise in synthetic biology and the regulatory advantages of small RNAs (sRNAs) in E. coli metabolic engineering. The key advantages compared to traditional gene knockouts include: ### Regulatory Advantages of sRNAs: 1. **Tunable and Reversible Regulation** sRNAs allow fine-tuning of gene expression (partial knockdown) rather than complete gene e…	1	1	# Small RNA Regulatory Advantages in E. coli Metabolic Engineering Small RNAs (sRNAs) have emerged as powerful tools for metabolic engineering in E. coli, offering several distinct advantages over traditional gene knockout approaches. ## Key Regulatory Advantages of sRNAs ### 1. Tunable Gene Repression - **Partial repression**: sRNAs can achieve variable levels of gene silencing rather than compl…	1	1	# Regulatory Advantages of Small RNAs (sRNAs) Compared to Traditional Gene Knockouts in E. coli Metabolic Engineering Small RNAs (sRNAs) offer several key regulatory advantages over traditional gene knockout methods in E. coli metabolic engineering: ## Tunability and Dosage Control - sRNAs can modulate gene expression across a continuous spectrum rather than the binary on/off control of knockouts…	1	1	# Regulatory Advantages of Small RNAs (sRNAs) Compared to Traditional Gene Knockouts in E. coli Metabolic Engineering Small RNAs (sRNAs) offer several significant regulatory advantages over traditional gene knockouts in E. coli metabolic engineering: ## 1. Tunable and Dose-Dependent Regulation Unlike gene knockouts which result in complete elimination of gene function, sRNAs can provide: - **Part…	1	1
65	Comprehensive/explanatory tasks	Explain the workflow of using Genome-Scale Metabolic Models (GSMM, e.g., iJO1366) in E. coli to predict gene knockout targets and calculate theoretical yields.	Workflow: 1. Add the reaction equations of the heterologous synthesis pathway of the target compound into the model. 2. Use FBA (Flux Balance Analysis) to maximize the target product flux and calculate the theoretical maximum yield. 3. Apply OptKnock or MOMA algorithms to simulate various gene knockout combinations, identifying mutant targets that couple the maximum cell growth rate (Biomass obje…	### Workflow for Using Genome-Scale Metabolic Models (GSMMs) to Predict Gene Knockout Targets and Calculate Theoretical Yields (e.g., iJO1366 in *E. coli*) Here's a step-by-step guide leveraging **Flux Balance Analysis (FBA)** and related algorithms: --- #### **1. Model Acquisition & Setup** - **Download Model**: Retrieve **iJO1366** (a well-curated *E. coli* model) from databases like [BiGG Mode…	1	1	Based on the provided context and established methodologies, the workflow for using Genome-Scale Metabolic Models (GSMMs) like **iJO1366** in *E. coli* to predict gene knockout targets and calculate theoretical yields is as follows: 1. **Model Construction & Curation**: - Start with an existing GSM model (e.g., **iJO1366**). - **Modify the model** to include reactions for the target product (e.g.…	1	1	Genome-Scale Metabolic Model (GSMM) Workflow in E. coli: 1. Model Preparation: Start with a base GSMM like iJO1366 and modify it to include target product pathways 2. Constraint Setting: Define environmental conditions (e.g., anaerobic), substrate uptake rates, and ATP maintenance requirements 3. Knockout Simulation: Use computational methods like FBA (Flux Balance Analysis) and MOMA (Minimizatio…	1	1	# Workflow for Using Genome-Scale Metabolic Models (GSMMs) in E. coli Genome-Scale Metabolic Models like iJO1366 for E. coli are powerful tools for predicting metabolic engineering targets and theoretical yields. Here's a comprehensive workflow for using these models: ## 1. Model Selection and Setup - **Choose an appropriate model**: For E. coli, common GSMMs include iJO1366 (most comprehensive w…	1	1	# Workflow of Using Genome-Scale Metabolic Models in E. coli Genome-Scale Metabolic Models (GSMMs) like iJO1366 for E. coli provide comprehensive mathematical representations of metabolism that enable in silico predictions for metabolic engineering. Here's the typical workflow for predicting gene knockout targets and calculating theoretical yields: ## 1. Model Selection and Setup - Choose an appr…	1	1	# Genome-Scale Metabolic Models (GSMM) in E. coli: Workflow for Predicting Gene Knockout Targets and Calculating Theoretical Yields As an expert in synthetic biology, I'll explain the standard workflow for using Genome-Scale Metabolic Models (GSMMs) like iJO1366 in E. coli for predicting gene knockout targets and calculating theoretical yields. ## 1. GSMM Framework and Setup Genome-Scale Metaboli…	1	1
66	Comprehensive/explanatory tasks	Analyze how 'Substrate channeling' technology reduces toxic intermediate toxicity and improves metabolic efficiency in E. coli multi-enzyme cascade pathways.	Mechanisms: 1. Artificial protein scaffolds (DNA, RNA, or protein scaffolds): Use interaction domains (e.g., SH3/GBD) to physically anchor cascade enzymes in close proximity. 2. Fusion proteins: Link two enzymes into a single polypeptide using flexible linkers. Advantages: This creates extremely high local intermediate concentrations, restricting toxic intermediates (like acetaldehyde or GPP) fro…	## Substrate Channeling: Mitigating Toxicity & Boosting Efficiency in E. coli Cascades Substrate channeling is a sophisticated biological strategy where the **intermediate product of one enzyme is directly and efficiently passed to the next enzyme via physical coupling (e.g., fusion proteins, enzyme complexes, tunnels)** **without diffusing freely** into the bulk cellular cytoplasm. In engineered…	1	1	Based on the retrieved context and synthetic biology principles, substrate channeling technology enhances E. coli multi-enzyme cascades by mitigating toxic intermediate toxicity and improving metabolic efficiency through two interrelated mechanisms: 1. **Toxicity Reduction via Minimized Intermediate Diffusion** Substrate channeling enables the *direct transfer* of metabolic intermediates between …	1	1	Substrate channeling technology in E. coli multi-enzyme cascades reduces toxic intermediate toxicity and improves metabolic efficiency through: 1. Prevents diffusion of toxic intermediates, reducing cellular exposure 2. Increases local concentration for subsequent enzymatic reactions 3. Reduces side reactions and carbon flux loss by minimizing intermediate availability 4. Circumvents feedback inh…	1	0	# Substrate Channeling Technology in E. coli Multi-enzyme Cascade Pathways ## Introduction to Substrate Channeling Substrate channeling refers to the direct transfer of intermediates between consecutive enzymes in a metabolic pathway without releasing them into the bulk cellular environment. This natural phenomenon has been adapted as a biotechnological strategy to improve multi-enzyme cascade pa…	1	1	# Substrate Channeling and Its Benefits in E. coli Multi-enzyme Cascade Pathways Substrate channeling is a mechanism in which intermediates in multi-enzyme pathways are directly transferred between enzyme active sites without being released into the bulk cellular environment. This technology offers several significant advantages for engineered metabolic pathways in E. coli, particularly regarding…	1	1	# Substrate Channeling Technology in E. coli Multi-Enzyme Cascade Pathways Based on my expertise in synthetic biology, I'll analyze how substrate channeling technology reduces toxic intermediate toxicity and improves metabolic efficiency in E. coli multi-enzyme cascade pathways. ## What is Substrate Channeling? Substrate channeling is a process where the intermediate product of one enzyme is dire…	1	1
67	Comprehensive/explanatory tasks	Summarize the systems metabolic engineering strategies for producing aromatic compounds (e.g., shikimate) in E. coli (focusing on PEP and E4P supply regulation).	Strategy Set: 1. Enhance PEP supply: Knockout ptsG to block PEP consumption, knockout pykF/pykA to block PEP conversion to pyruvate, and overexpress ppsA to promote pyruvate reflux. 2. Enhance E4P supply: Overexpress tktA (transketolase) and talB (transaldolase) to pull the non-oxidative PPP. 3. Relieve feedback inhibition: Introduce feedback-resistant mutants like aroG* or aroF* to ensure DAHP s…	Here's a concise summary of key systems metabolic engineering strategies in *E. coli* for enhancing aromatic compound (e.g., shikimate) production, focusing on **PEP (Phosphoenolpyruvate)** and **E4P (Erythrose-4-phosphate)** supply regulation: **Core Challenge:** The shikimate pathway requires equimolar PEP and E4P. Native *E. coli* metabolism creates bottlenecks: 1. **PEP Depletion:** Heavily c…	1	1	Based on the context, here are the key systems metabolic engineering strategies for enhancing aromatic compound (e.g., shikimate) production in *E. coli*, focusing on PEP and E4P supply regulation: 1. **Enhancing PEP Availability:** * **Overexpress `ppsA`:** Increases PEP supply by recycling pyruvate to PEP. * **Inactivate PEP-consuming pathways:** Delete genes/proteins competing for PEP (e.g., t…	1	0	Systems metabolic engineering strategies for aromatic compound production in E. coli: **PEP Regulation** - Replacement of PTS with non-PTS systems (e.g., GalP/Glk transport) - Overexpression of PEP synthase (ppsA) - Inactivation of PEP-consuming enzymes (pyruvate kinases) - Manipulation of global regulators like the ArcAB system - Introduction of carbon storage regulator (Csr) **E4P Regulation** …	1	0	# Metabolic Engineering Strategies for Aromatic Compounds Production in E. coli ## Key Bottlenecks in Aromatic Pathway The production of aromatic compounds like shikimate in E. coli faces two primary metabolic bottlenecks: 1. Limited phosphoenolpyruvate (PEP) supply 2. Insufficient erythrose-4-phosphate (E4P) availability ## PEP Supply Enhancement Strategies ### PEP Conservation Approaches - **PT…	1	1	# Systems Metabolic Engineering Strategies for Aromatic Compounds Production in E. coli Aromatic compounds like shikimate are produced via the shikimate pathway in E. coli, with phosphoenolpyruvate (PEP) and erythrose 4-phosphate (E4P) serving as critical precursors. The following metabolic engineering strategies have been developed to enhance their production: ## PEP Supply Enhancement Strategie…	1	1	# Systems Metabolic Engineering Strategies for Aromatic Compound Production in E. coli Based on my expertise in synthetic biology, I can provide a comprehensive summary of the systems metabolic engineering strategies used for aromatic compound production in E. coli, with specific focus on PEP and E4P supply regulation. ## Overview of the Shikimate Pathway The shikimate pathway is the central bios…	1	1
68	Comprehensive/explanatory tasks	Discuss the design concepts and biochemical challenges of introducing non-natural CO2 fixation pathways (e.g., the reductive glycine pathway) into E. coli.	Concept: Break E. coli's heterotrophic limit by using formate (obtainable via electrochemical CO2 reduction) as a sole carbon and energy source, converting formate to serine via the reductive glycine pathway (THF-mediated) to achieve chemoautotrophy. Challenges: Extreme kinetic bottlenecks. Many heterologous enzymes have extremely low kcat, and the cell needs a complete remodeling of carbon flux …	The introduction of non-natural CO₂ fixation pathways, like the **Reductive Glycine Pathway (rGP)**, into *E. coli* represents a cutting-edge goal in synthetic biology and metabolic engineering. The aim is to engineer this model heterotrophic bacterium to become a platform for CO₂-based chemical synthesis or even fully autotrophic growth. Here's a discussion of the design concepts and biochemical…	1	1	### Design Concepts for Introducing Non-Natural CO₂ Fixation Pathways into *E. coli* 1. **Pathway Modularity and Relocation**: - Synthetic pathways (e.g., reductive glycine pathway/RGP) are assembled by combining enzymes from diverse organisms into *E. coli*. - Example: RGP integrates formate assimilation enzymes (e.g., formate dehydrogenase, glycine cleavage system) to convert CO₂ and formate in…	1	1	Design concepts and biochemical challenges of introducing non-natural CO2 fixation pathways in E. coli: Design Concepts: - Pathway modularization: Dividing complex pathways into functional sub-pathways for easier implementation in E. coli (Mattozzi et al., 2013) - Thermodynamic optimization: Selecting pathways with favorable energetics like RGP which is theoretically more efficient than Calvin cy…	1	0	# Non-Natural CO2 Fixation Pathways in E. coli: Design Concepts and Biochemical Challenges ## Introduction Engineering E. coli to fix CO2 using non-natural pathways represents a frontier in synthetic biology with implications for sustainable bioproduction and carbon capture. While E. coli naturally lacks carbon fixation capabilities, introducing pathways like the reductive glycine pathway offers …	1	1	# Introducing Non-Natural CO2 Fixation Pathways into E. coli The design and implementation of non-natural CO2 fixation pathways, such as the reductive glycine pathway, into E. coli represents an ambitious goal in synthetic biology with potential applications in carbon capture and sustainable bioproduction. ## Design Concepts ### Reductive Glycine Pathway The reductive glycine pathway is a synthet…	1	1	# Design Concepts and Biochemical Challenges of Introducing Non-Natural CO2 Fixation Pathways into E. coli As an expert in synthetic biology, I'll discuss the key design concepts and biochemical challenges involved in introducing non-natural CO2 fixation pathways, such as the reductive glycine pathway, into E. coli. ## Design Concepts for Synthetic CO2 Fixation Pathways in E. coli ### 1. Pathway …	1	1
69	Comprehensive/explanatory tasks	Describe how to solve the challenge of feedback inhibition in the shikimate pathway when producing aromatic compounds via E. coli metabolic engineering.	Engineering Strategy: DAHP synthases (AroF, AroG, AroH) and chorismate mutase in the wild type are strongly allosterically inhibited by tyrosine, phenylalanine, and tryptophan. Mutagenesis or structural biology-guided directed evolution must be utilized to introduce Feedback-resistant mutants (such as AroG(D146N)), making them insensitive to terminal products so carbon flux can be pumped into the…	Overcoming feedback inhibition in the shikimate pathway is a **critical challenge** in metabolic engineering of *E. coli* for high-yield aromatic compound production (e.g., phenylalanine, tyrosine, p-Coumaric acid, L-DOPA). Here’s a structured approach to solve this: ### **1. Target Key Feedback-Inhibited Enzymes** - **DAHP Synthase (AroF, AroG, AroH)**: Inhibited by tyrosine (Phe-sensitive, Tyr-…	1	1	To overcome feedback inhibition in the shikimate pathway for aromatic compound production in *E. coli*, implement these metabolic engineering strategies: 1. **Feedback-resistant enzyme engineering**: - Replace native DAHP synthases (AroG, AroF, AroH) with feedback-resistant (fbr) mutants. For example: - Use **AroG<sup>fbr</sup>** (resistant to phenylalanine inhibition) - Use **AroF<sup>fbr</sup>*…	1	1	Strategies to overcome feedback inhibition in the shikimate pathway for aromatic compound production in E. coli: 1. Replace PTS system with GalP-Glk/Glf-Glk: Avoids excessive PEP consumption, which is a key precursor for the shikimate pathway. 2. Use feedback-resistant DAHP synthase enzymes: Mutant variants of AroF, AroG and AroH that are resistant to inhibition by L-Phe, L-Tyr, and L-Trp respect…	1	1	# Overcoming Feedback Inhibition in the Shikimate Pathway for Aromatic Compound Production Feedback inhibition in the shikimate pathway presents a significant challenge when engineering E. coli for the production of aromatic compounds. Here's a comprehensive approach to addressing this limitation: ## Understanding the Challenge The shikimate pathway is naturally regulated by feedback inhibition, …	1	1	# Solving Feedback Inhibition in the Shikimate Pathway for Aromatic Compound Production Feedback inhibition in the shikimate pathway presents a significant challenge when engineering E. coli for enhanced production of aromatic compounds. Here are the key strategies to overcome this limitation: ## 1. Enzyme Modification Approaches - **Mutate 3-deoxy-D-arabino-heptulosonate 7-phosphate (DAHP) synth…	1	1	# Solving Feedback Inhibition in the Shikimate Pathway for E. coli Metabolic Engineering Feedback inhibition in the shikimate pathway is a significant challenge when producing aromatic compounds in E. coli. Based on the information gathered, here are the key strategies to overcome this challenge: ## 1. Engineering Feedback-Resistant Enzymes The most direct approach is to engineer key enzymes in t…	1	1
70	Comprehensive/explanatory tasks	Summarize the principle of performing 'Global phenotypic reprogramming' to increase product synthesis by regulating global transcription factors (e.g., cAMP-CRP, Cra, ArcA) in E. coli.	Principle: Single-gene regulation often encounters complex metabolic network compensation. Global regulators sit at the top of the gene regulatory network. For instance, mutating the binding properties of the cAMP-CRP complex can simultaneously alter the expression profiles of several glycolysis, TCA, and transport genes. Knocking out Cra relieves its inhibition on glycolysis. Such reprogramming …	The principle of **Global Phenotypic Reprogramming** in *E. coli* leverages the control exerted by **global transcription factors (TFs)** like cAMP-CRP, Cra, and ArcA over large metabolic regulons to redirect cellular resources away from native growth objectives and towards enhanced synthesis of a target product. Here's a summary of the key principles: 1. **Exploiting Master Regulators:** Global …	1	1	The principle of **Global Phenotypic Reprogramming** involves strategically manipulating global transcription factors (GTFs) like **cAMP-CRP, Cra, and ArcA** in *E. coli* to redirect metabolic flux toward product synthesis by: 1. **Rewiring Carbon Flux**: - **Deleting Cra** lifts repression on glycolysis genes (e.g., *pfkA*, *pykF*), increasing glycolytic flux and favoring reduced products like *…	1	1	I apologize for the technical difficulties in retrieving specific documents. Based on my expertise in synthetic biology and the partial information gathered: ### Principle of Global Phenotypic Reprogramming in E. coli: Global phenotypic reprogramming involves strategically manipulating global transcription regulators (TFs) like cAMP-CRP, Cra, and ArcA to redirect cellular resources toward product…	1	1	# Global Phenotypic Reprogramming in E. coli: Principle Summary Global phenotypic reprogramming is an approach that manipulates high-level transcriptional regulators (global transcription factors) to systematically rewire cellular metabolism toward increased product synthesis. ## Key Principles: 1. **Target Selection**: Rather than modifying individual pathway genes, this approach targets master …	1	1	# Global Phenotypic Reprogramming in E. coli Through Transcription Factor Regulation Global phenotypic reprogramming in E. coli involves strategically manipulating global transcription factors (GTFs) to coordinate large-scale changes in gene expression patterns, redirecting cellular resources toward desired product synthesis. This approach targets master regulators rather than individual pathway …	1	1	# Global Phenotypic Reprogramming in E. coli Through Global Transcription Factor Regulation Global phenotypic reprogramming in E. coli involves manipulating global transcription factors (GTFs) to induce widespread changes in gene expression patterns, redirecting cellular metabolism toward increased production of desired compounds. This approach differs from traditional metabolic engineering strat…	1	1
71	Comprehensive/explanatory tasks	Analyze the advantages of Cell-Free Protein Synthesis (CFPS) systems in metabolic engineering prototyping and ATP regeneration strategies.	Advantages: CFPS breaks down the cell wall barrier, is not limited by cell growth or viability, tolerates high-toxicity products, and allows direct in vitro control of enzyme and substrate concentrations for rapid pathway prototyping. ATP supply strategies: Early methods used expensive PEP/creatine phosphate. Modern strategies utilize residual glycolysis or substrate-level phosphorylation (e.g., …	## Advantages of Cell-Free Protein Synthesis (CFPS) in Metabolic Engineering Prototyping & ATP Regeneration Cell-Free Protein Synthesis (CFPS) systems, utilizing the translational machinery extracted from cells (e.g., *E. coli*, wheat germ, insect cells), offer significant advantages over traditional whole-cell approaches for metabolic engineering prototyping and ATP regeneration strategies: ### …	1	1	Based on the provided context and expert knowledge in synthetic biology, the advantages of Cell-Free Protein Synthesis (CFPS) systems for **metabolic engineering prototyping** and **ATP regeneration strategies** are as follows: ### 1. **Metabolic Engineering Prototyping:** - **Rapid Design-Build-Test Cycles:** CFPS enables direct manipulation of metabolic pathways without cell viability constrain…	1	1	Advantages of Cell-Free Protein Synthesis Systems: Metabolic Engineering Prototyping: • Enables high-throughput testing and optimization of metabolic pathways without cell constraints • Allows precise measurement of biological network parameters for engineering design • Facilitates mix-and-match approaches for enzyme discovery and pathway optimization ATP Regeneration Strategies: • Utilizes inexp…	1	1	# Cell-Free Protein Synthesis in Metabolic Engineering: Advantages and ATP Regeneration Strategies ## Advantages of CFPS for Metabolic Engineering Prototyping ### 1. Rapid Design-Build-Test Cycles - **Accelerated prototyping**: CFPS eliminates cell transformation and cultivation steps, reducing experiment time from days/weeks to hours - **Direct access**: Reactions can be assembled, executed, and…	1	1	# Cell-Free Protein Synthesis (CFPS) Advantages in Metabolic Engineering Cell-Free Protein Synthesis (CFPS) systems offer significant advantages for metabolic engineering prototyping and ATP regeneration, making them valuable tools in synthetic biology research. ## Advantages for Metabolic Engineering Prototyping 1. **Rapid Design-Build-Test Cycles**: CFPS eliminates the need for cell transformat…	1	1	# Advantages of Cell-Free Protein Synthesis (CFPS) Systems in Metabolic Engineering ## Advantages in Metabolic Engineering Prototyping Cell-Free Protein Synthesis (CFPS) systems offer several significant advantages for metabolic engineering prototyping: 1. **Open and Accessible Environment**: CFPS systems provide a cell-free environment where metabolic pathways can be studied and manipulated with…	1	1
72	Comprehensive/explanatory tasks	Discuss the control strategy of establishing an 'Orthogonal metabolic system' dependent on Unnatural Base Pairs (UBPs) for biosafety containment in E. coli.	Strategy: Known as a 'Genomic Firewall'. Scientists insert unnatural bases (e.g., X-Y) into essential genes of E. coli. The survival of this strain strictly depends on the artificially supplied precursors of bases X and Y. If this engineered strain escapes into the natural environment, since these artificial nucleotides do not exist in nature, the cells cannot complete DNA replication and die imm…	The establishment of an **orthogonal metabolic system** using **unnatural base pairs (UBPs)** is a cutting-edge biosafety strategy to engineer genetically contained *E. coli*. This approach ensures the bacteria only survive in controlled environments and perish if released into natural ecosystems. Below, I break down the principles, components, and implementation of this strategy. --- ### **Core …	1	1	The establishment of an orthogonal metabolic system dependent on Unnatural Base Pairs (UBPs) in *E. coli* for **biosafety containment** leverages synthetic biology principles to create a genetic "firewall" between synthetic circuits and the host genome. The strategy involves: ### 1. **Orthogonal Genetic Information Storage** - **Xenonucleic Acids (XNAs)** with UBPs (e.g., **dNaM-dTPT3**, **dNaM-d…	1	1	The control strategy for establishing an orthogonal metabolic system dependent on Unnatural Base Pairs (UBPs) for biosafety containment in E. coli involves: 1. **Genetic Firewall Creation**: UBPs form xenonucleic acids (XNAs) that are incompatible with natural genetic systems, preventing horizontal gene transfer and crosstalk between synthetic circuits and host genome. 2. **Orthogonal Replication…	1	1	# Orthogonal Metabolic Systems Using UBPs for Biosafety Containment in E. coli Orthogonal metabolic systems dependent on Unnatural Base Pairs (UBPs) represent a sophisticated biological containment strategy that creates a genetic firewall between engineered microorganisms and natural ecosystems. This approach is particularly relevant for E. coli, a commonly used chassis in synthetic biology and b…	1	1	# Orthogonal Metabolic Systems Using Unnatural Base Pairs for Biosafety Containment in E. coli Orthogonal metabolic systems dependent on unnatural base pairs (UBPs) represent an innovative approach to biocontainment for genetically modified organisms. This strategy creates a genetic firewall that prevents the escape and proliferation of engineered microbes in natural environments. ## Core Princip…	1	1	# Orthogonal Metabolic Systems Dependent on Unnatural Base Pairs (UBPs) for Biosafety Containment in E. coli ## Introduction to UBPs and Orthogonal Metabolic Systems Unnatural Base Pairs (UBPs) represent an innovative approach in synthetic biology that expands the genetic alphabet beyond the standard Watson-Crick base pairs (A-T and G-C). Based on the information gathered, UBPs can be designed wi…	1	1
73	Comprehensive/explanatory tasks	Analyze the core algorithmic principles of RBS (Ribosome Binding Site) library design (e.g., Salis Lab biophysical model) in E. coli expression pathways.	Algorithmic Principles: Uses statistical thermodynamic models to calculate the structural folding energy states of mRNA. This includes the hybridization free energy between 16S rRNA and the RBS, the mRNA secondary structure unfolding free energy, and the distance to the start codon. By inputting a target Translation Initiation Rate (TIR), the algorithm reversely designs a series of RBS sequence c…	The Ribosome Binding Site (RBS) design, particularly through the **Salis Lab's biophysical model** (e.g., RBS Calculator), uses thermodynamic principles to predict and optimize translation initiation rates in *E. coli*. This approach enables precise control of gene expression by engineering the 5' untranslated region (5' UTR). Below is a concise analysis of its core algorithmic principles: ### 1.…	1	1	The core algorithmic principles of RBS library design (Salis Lab biophysical model) in *E. coli* expression pathways are: 1. **Thermodynamic Modeling of Translation Initiation**: - Predicts translation initiation rates based on mRNA sequence using a statistical thermodynamic model. - Calculates the total Gibbs free energy change (\(\Delta G_{\text{tot}}\)) for ribosome-mRNA interactions, encompas…	1	1	Based on the retrieved documents and analysis of the Salis Lab's RBS design methodology, here are the core algorithmic principles of RBS library design for E. coli expression pathways: ### Core Algorithmic Principles 1. **Biophysical Translation Initiation Model** - Predicts translation initiation rates using thermodynamic modeling of: • Ribosome-mRNA binding affinity • mRNA secondary structure s…	1	1	# Core Algorithmic Principles of RBS Library Design for E. coli Expression ## The Salis Lab Biophysical Model: Foundations The Ribosome Binding Site (RBS) Calculator developed by the Salis Lab represents a breakthrough in rational design of bacterial gene expression. The core algorithmic principles are built upon a mechanistic, thermodynamic model of translation initiation. ### Key Biophysical Pr…	1	1	# Core Algorithmic Principles of RBS Library Design in E. coli Expression The design of ribosome binding site (RBS) libraries for controlling translation initiation in E. coli relies on several sophisticated algorithmic principles, particularly in the Salis Lab biophysical model (also known as the RBS Calculator). ## Key Algorithmic Principles 1. **Statistical Thermodynamic Modeling**: The core o…	1	1	# Core Algorithmic Principles of RBS Library Design in E. coli Expression Pathways The Salis Lab biophysical model for RBS design represents a significant advancement in synthetic biology by enabling the rational design of translation initiation rates. The key algorithmic principles of this model include: ## 1. Thermodynamic Free Energy Calculation The core of the RBS Calculator algorithm is base…	1	1
74	Comprehensive/explanatory tasks	Explain how the expression of 'Quorum Quenching' enzymes in E. coli is used to control biofilm formation and improve fermentation efficiency.	Principle: E. coli and contaminating bacteria use quorum sensing signals (like AHL) to form biofilms, leading to changes in fermentation broth viscosity and inducing stress responses. In metabolic engineering, overexpressing AHL acylase or lactonase (Quorum Quenching enzymes) degrades signal molecules, cuts off bacterial communication, and maintains cells in an active planktonic single-cell produ…	Quorum Quenching (QQ) enzymes disrupt bacterial cell-to-cell communication (*Quorum Sensing*, QS), which is essential for biofilm formation. By expressing these enzymes in *E. coli*, researchers control biofilms and enhance fermentation efficiency through the following mechanisms: ### **1. Quorum Sensing (QS) & Biofilm Link** - Bacteria release **autoinducers** (e.g., AHLs in Gram-negatives) that…	1	1	The expression of quorum quenching (QQ) enzymes in *E. coli* disrupts biofilm formation and enhances fermentation efficiency through enzymatic degradation of bacterial signaling molecules. Here’s how it works: 1. **Mechanism of Quorum Quenching**: - QQ enzymes (e.g., AHL lactonase, acylase) degrade *N*-acyl homoserine lactones (AHLs), the quorum sensing (QS) signaling molecules used by Gram-negat…	1	1	Quorum Quenching (QQ) enzymes like lactonases (e.g., MomL) and glycoside hydrolases are expressed in E. coli to disrupt bacterial communication and biofilm formation. These enzymes work by: 1. Degrading quorum-sensing molecules (e.g., PAI-1 in Pseudomonas) via lactonase activity 2. Breaking down biofilm exopolysaccharides (e.g., Psl/Pel) via glycoside hydrolases In fermentation contexts, this app…	1	0	# Quorum Quenching in E. coli for Biofilm Control and Fermentation Optimization Quorum quenching (QQ) represents an innovative biological strategy to disrupt bacterial communication and control biofilm formation in E. coli, with significant applications in fermentation processes. ## Quorum Sensing and Its Role in Biofilms Quorum sensing (QS) is a cell-to-cell communication mechanism where bacteri…	1	1	# Quorum Quenching Enzymes in E. coli for Biofilm Control and Fermentation Efficiency Quorum quenching (QQ) enzymes are powerful tools used in synthetic biology to disrupt bacterial communication and control biofilm formation in E. coli, which significantly impacts fermentation processes. ## Mechanism of Action Quorum quenching enzymes work by degrading acyl-homoserine lactones (AHLs) and other q…	1	1	# Quorum Quenching Enzymes in E. coli for Biofilm Control and Fermentation Efficiency ## Quorum Sensing and Biofilm Formation in E. coli E. coli, like many bacteria, uses quorum sensing (QS) as a cell-to-cell communication mechanism that enables population density-dependent gene expression. This system relies on the production, release, and detection of small signaling molecules called autoinduce…	1	1
75	Comprehensive/explanatory tasks	Describe the main toxicity mechanisms of higher alcohols (e.g., isobutanol) produced by E. coli and targeted strategies for constructing a tolerant chassis.	Toxicity mechanisms: Higher alcohols are highly lipophilic, inserting into the cell membrane phospholipid bilayer, disrupting membrane integrity, causing proton leakage, and denaturing proteins. Tolerance strategies: 1. Evolve membrane lipid composition (adjust saturated/unsaturated FA ratios to increase membrane rigidity); 2. Overexpress specific efflux pumps (e.g., AcrAB-TolC mutants); 3. Intro…	The toxicity of higher alcohols (e.g., isobutanol, n-butanol, isopentanol) to microbial hosts like *E. coli* is a major hurdle in biofuel production. Their toxicity mechanisms are multi-faceted and interconnected, primarily targeting cell membrane integrity and function. Here are the main mechanisms and corresponding tolerance engineering strategies: ### 🔬 **Key Toxicity Mechanisms** 1. **Membran…	1	1	Based on the provided context and synthetic biology knowledge, the main toxicity mechanisms of higher alcohols (e.g., isobutanol) in *E. coli* and targeted tolerance strategies are: **Toxicity Mechanisms:** 1. **Membrane Disruption:** Higher alcohols (amphiphilic) integrate into lipid bilayers, increasing membrane fluidity and permeability. This compromises membrane integrity, leading to ion leak…	1	1	Main Toxicity Mechanisms in E. coli: 1. Membrane Disruption: Higher alcohols like isobutanol partition into the phospholipid bilayer, increasing membrane fluidity and disrupting membrane integrity. This impairs membrane protein functions and nutrient transport (Dunlop et al.). 2. Protein Denaturation: Accumulation of alcohols in the cytosol causes protein unfolding and aggregation, particularly a…	0	0	# Toxicity Mechanisms of Higher Alcohols in E. coli and Strategies for Tolerance Engineering ## Main Toxicity Mechanisms of Higher Alcohols Higher alcohols (e.g., isobutanol, n-butanol) exert several toxic effects on E. coli through distinct mechanisms: 1. **Membrane Disruption** - Intercalation into cell membranes, increasing fluidity and permeability - Disruption of membrane integrity leading t…	1	1	# Toxicity Mechanisms of Higher Alcohols in E. coli and Strategies for Tolerance Engineering Higher alcohols like isobutanol primarily damage E. coli through several key mechanisms: ## Main Toxicity Mechanisms 1. **Membrane damage**: Higher alcohols intercalate into the cell membrane, disrupting its structural integrity and increasing fluidity and permeability. 2. **Protein denaturation and misfo…	1	1	# Toxicity Mechanisms of Higher Alcohols in E. coli and Strategies for Constructing Tolerant Chassis ## Main Toxicity Mechanisms of Higher Alcohols (e.g., Isobutanol) Based on the available information, higher alcohols like isobutanol primarily exert their toxic effects through several mechanisms: 1. **Membrane Disruption**: Higher alcohols are hydrophobic compounds that intercalate into bacteria…	1	1
76	Comprehensive/explanatory tasks	Discuss how constructing a chassis cell through E. coli Genome Minimization affects metabolic engineering yields.	Impact: By deleting up to 20-30% of non-essential genes, transposons, and prophage sequences (e.g., MDS42 strain). Advantages: 1. Eliminates genomic instability caused by transposons; 2. Saves transcription/translation resources, lowering metabolic burden; 3. Eliminates complex endogenous competitive networks, improving substrate conversion rates. Disadvantage: Extremely poor adaptability to envi…	## Impact of E. coli Genome Minimization on Metabolic Engineering Yields Constructing a minimal chassis cell by systematically removing non-essential genomic regions from *E. coli* aims to create a streamlined, predictable, and efficient host for metabolic engineering. While promising, its effects on product yields are complex and context-dependent, involving significant **trade-offs**: ### Poten…	1	1	Constructing a chassis cell through *E. coli* genome minimization enhances metabolic engineering yields via several interconnected mechanisms: 1. **Reduced Metabolic Burden**: Elimination of non-essential genes (e.g., 20–50% reduction) lowers cellular maintenance costs (e.g., energy/nucleotide expenditure for DNA replication, transcription, and translation). This reallocates resources (ATP, precu…	1	1	### Impact of E. coli Genome Minimization on Metabolic Engineering Yields Constructing a chassis cell through **E. coli genome minimization** significantly enhances metabolic engineering yields by streamlining cellular processes, reducing metabolic burden, and improving resource allocation. Here's a detailed analysis: 1. **Reduced Metabolic Burden and Enhanced Efficiency**: - Genome minimization …	1	0	# Impact of E. coli Genome Minimization on Metabolic Engineering Yields Constructing chassis cells through E. coli genome minimization represents a fundamental approach to creating streamlined cellular platforms for metabolic engineering. This strategy can significantly affect metabolic engineering yields through several mechanisms: ## Positive Effects on Metabolic Engineering Yields ### Resource…	1	1	# E. coli Genome Minimization as a Chassis for Metabolic Engineering Genome minimization in E. coli to create chassis cells has several significant effects on metabolic engineering yields: ## Positive Effects 1. **Reduced Metabolic Burden**: Removing non-essential genes decreases cellular resource expenditure on unnecessary functions, redirecting energy and metabolites toward engineered pathways.…	1	1	# How E. coli Genome Minimization Affects Metabolic Engineering Yields Genome minimization in E. coli represents a strategic approach in synthetic biology to create streamlined chassis cells for enhanced metabolic engineering applications. Based on the available information, I'll discuss how this process affects metabolic engineering yields. ## Fundamentals of E. coli Genome Minimization Genome m…	1	1
77	Comprehensive/explanatory tasks	Explain the principle of using Isotope Mass Isotopomer Distribution (13C-MFA, Metabolic Flux Analysis) to verify the effects of metabolic engineering knockouts in E. coli.	Principle: Feed E. coli with specific 13C-labeled glucose (e.g., [1-13C] glucose). Because glycolysis and PPP pathways have different rules for cleaving and rearranging carbon atoms, intracellular metabolites (like amino acids) will form specific Mass Isotopomer Distributions. By detecting these distributions via GC-MS and fitting mathematical models, the absolute carbon flux of each pathway (e.g…	The principle of using **13C-Metabolic Flux Analysis (13C-MFA)** based on **Isotope Mass Isotopomer Distribution** to verify metabolic engineering knockouts in *E. coli* relies on tracking the fate of carbon atoms through metabolism using a stable isotope tracer (like [1-13C]glucose) and measuring how genetic perturbations alter the *patterns* of isotope labeling in metabolic products. This revea…	1	1	The principle of **Isotope Mass Isotopomer Distribution (13C-MFA)** for verifying metabolic engineering knockouts in *E. coli* involves: 1. **Tracer Introduction**: Cells are fed a \(^{13}\text{C}\)-labeled substrate (e.g., \([^{13}\text{C}]\)glucose). The label distributes through metabolic pathways, with patterns dependent on reaction fluxes. 2. **Mass Spectrometry (GC-MS)**: Biomass components…	1	1	**Principle of 13C-MFA for verifying metabolic engineering knockouts in E. coli:** 1. **Isotope labeling and measurement:** Cells are fed with ¹³C-labeled substrates (e.g., glucose), and the distribution of labeled atoms in metabolic intermediates is measured using GC-MS. 2. **Metabolic network modeling:** A stoichiometric model is constructed, and isotopomer distribution vectors (IDVs) quantify …	1	1	# Isotope Mass Isotopomer Distribution in 13C-MFA for Verifying E. coli Knockouts Metabolic Flux Analysis using 13C isotopes (13C-MFA) is a powerful technique to quantitatively analyze the effects of genetic modifications in metabolic engineering. Here's how it works for verifying knockout effects in E. coli: ## Fundamental Principles 13C-MFA relies on tracking the fate of carbon atoms through me…	1	1	# Isotope Mass Isotopomer Distribution (13C-MFA) in E. coli Metabolic Engineering 13C Metabolic Flux Analysis (13C-MFA) is a powerful technique to quantitatively verify the effects of metabolic engineering interventions such as gene knockouts in E. coli. The principle relies on tracking the fate of 13C-labeled substrates through cellular metabolism. ## Core Principles 1. **Isotope Labeling**: E. …	1	1	# Isotope Mass Isotopomer Distribution (13C-MFA) for Verifying E. coli Metabolic Engineering Knockouts Metabolic Flux Analysis using 13C-labeled substrates (13C-MFA) is a powerful technique for quantifying metabolic pathway activities and verifying the effects of genetic modifications like knockouts in E. coli. Here's how this approach works to validate metabolic engineering efforts: ## Fundament…	1	1
78	Comprehensive/explanatory tasks	Explain the differences and applications between the 'Reversal of beta-oxidation' and conventional fatty acid synthesis in E. coli metabolic reconstruction.	Differences: Conventional fatty acid synthesis relies on the FAS system and ATP-driven malonyl-CoA extension, consuming massive energy. Reversed beta-oxidation operates under anaerobic/microaerobic conditions by reversing the degradation pathway, using Acetyl-CoA instead of malonyl-CoA as the extension unit, which is highly efficient in energy and reducing power. Applications: Extremely suitable …	The "reversal of beta-oxidation" (r-BOX) and **conventional fatty acid synthesis (FAS)** are distinct biochemical pathways for producing fatty acids or derived products in *E. coli*, each with unique mechanisms, energetic requirements, and applications in metabolic engineering. Here's a comparison: ### Key Differences | **Feature** | **Conventional FAS** | **Reversal of Beta-Oxidation (r-BOX)** |…	1	1	Based on the provided context and synthetic biology knowledge, here's the comparison of **Reversal of β-oxidation (r-BOX)** and **Conventional Fatty Acid Synthesis (FAS)** in *E. coli* metabolic engineering: | **Feature** | **Reversal of β-Oxidation (r-BOX)** | **Conventional Fatty Acid Synthesis (FAS)** | |---------------------------|--------------------------------------------------------------…	1	1	Differences between Reversal of Beta-Oxidation (r-BOX) and Conventional Fatty Acid Synthesis in E. coli: 1. Pathway Direction & Mechanism: - Conventional FAS: Uses the iterative type II fatty acid biosynthesis pathway with acyl-carrier protein (ACP) intermediates. Proceeds through condensation (FabH/B/F), reduction (FabG), dehydration (FabA/Z), and reduction (FabI) steps. - r-BOX: Reverses the na…	1	1	# Reversal of Beta-Oxidation vs. Conventional Fatty Acid Synthesis in E. coli ## Biochemical Pathway Differences ### Conventional Fatty Acid Synthesis (FAS) - **Machinery**: Uses the dedicated FAS complex with acyl carrier protein (ACP) - **Building blocks**: Utilizes malonyl-CoA as the 2-carbon donor (requiring ATP-dependent carboxylation of acetyl-CoA) - **Directionality**: Exclusively anabolic…	1	1	# Differences Between Reversal of Beta-Oxidation and Conventional Fatty Acid Synthesis in E. coli ## Biochemical Mechanisms **Conventional Fatty Acid Synthesis (FAS)**: - Utilizes the FAS complex with acetyl-CoA carboxylase (ACC) converting acetyl-CoA to malonyl-CoA - Operates through an iterative process using acyl carrier protein (ACP) as the central scaffold - Requires ATP for the carboxylatio…	1	1	# Reversal of Beta-Oxidation vs. Conventional Fatty Acid Synthesis in E. coli While I attempted to find specific information comparing these two pathways in E. coli using the section_reader tool, I wasn't able to retrieve comprehensive data directly comparing them. However, as an expert in synthetic biology, I can provide an explanation of these two pathways, their key differences, and applicatio…	1	1
79	Comprehensive/explanatory tasks	Summarize the enzymatic principles of modifying the 'Pyruvate node' in E. coli to control the ratio of lactate, acetate, and isobutanol.	Principles: Pyruvate is the central hub. Flux to lactate is controlled by LdhA (low affinity, requires high substrate); to acetate by PDH and PFL; and to isobutanol relies on heterologous ALS. Engineering interventions involve knocking out strongly competitive LdhA/PFL and adjusting the expression strength and Km value of exogenous ALS. This artificially alters enzyme kinetic competition, precise…	To engineer the **pyruvate node** in *E. coli* for controlled production of **lactate, acetate, and isobutanol**, you manipulate key enzymes to redirect pyruvate flux towards specific pathways while minimizing competing reactions. Here's a summary of the enzymatic principles: **Core Principle:** Pyruvate sits at a central metabolic junction. **Modifying enzyme levels and activities dictates which…	1	1	The enzymatic principles for modifying the **pyruvate node** in *E. coli* to control lactate, acetate, and isobutanol ratios involve targeted manipulation of key enzymes and regulatory mechanisms. Below are the core principles derived from metabolic engineering strategies: ### 1. **Control of Lactate Production** - **Overexpress lactate dehydrogenase (LDH)** to enhance flux from pyruvate to lacta…	1	1	The enzymatic principles for modifying the pyruvate node in E. coli involve: 1. **Targeted pathway knockouts**: - Delete lactate dehydrogenase (ldhA) to reduce lactate accumulation - Knockout phosphotransacetylase (pta) to minimize acetate production - Maintain some acetate pathway activity for optimal isobutanol yield 2. **Heterologous pathway expression**: - Overexpress acetolactate synthase (A…	1	0	# Enzymatic Principles for Modifying the Pyruvate Node in E. coli The pyruvate node in E. coli represents a critical metabolic branch point that can be engineered to control the ratio of lactate, acetate, and isobutanol production. Here's a summary of the key enzymatic principles: ## Core Enzymatic Reactions 1. **Pyruvate Dehydrogenase Complex (PDH)**: - Converts pyruvate to acetyl-CoA - Key for …	0	0	# Modifying the Pyruvate Node in E. coli The pyruvate node in E. coli represents a critical metabolic branch point that can be engineered to direct carbon flux toward different products including lactate, acetate, and isobutanol. The enzymatic principles for controlling these ratios involve: ## Key Enzymatic Reactions and Modifications 1. **Lactate Production** - Pyruvate → Lactate: Catalyzed by …	1	1	# Enzymatic Principles of Modifying the 'Pyruvate Node' in E. coli to Control the Ratio of Lactate, Acetate, and Isobutanol The pyruvate node in E. coli represents a critical metabolic branch point that can be engineered to control the distribution of carbon flux toward various fermentation products, including lactate, acetate, and isobutanol. Here's a comprehensive summary of the enzymatic princ…	1	1
80	Comprehensive/explanatory tasks	Explain how to use 'Directed evolution' to modify the substrate specificity of key rate-limiting enzymes when producing dicarboxylic acids (like adipic acid) in E. coli.	Strategy: Natural metabolism lacks enzymes directly synthesizing C6 dicarboxylic acids. The reversed fatty acid beta-oxidation cycle is often borrowed, but endogenous enzymes (like Thiolase and Enoyl-CoA reductase) have extremely low activity toward short-chain dicarboxylic acids. Error-prone PCR is used to construct mutant libraries, followed by high-throughput screening (e.g., biosensor-coupled…	### Directed Evolution for Modifying Substrate Specificity in Dicarboxylic Acid Production **Goal**: Optimize a key rate-limiting enzyme in an *E. coli* pathway for dicarboxylic acid (e.g., adipic acid) biosynthesis by altering its substrate specificity or improving catalytic efficiency toward a non-native substrate. #### Key Steps: 1. **Identify the Target Enzyme and Bottleneck**: - **Example**:…	1	1	To modify the substrate specificity of key rate-limiting enzymes for dicarboxylic acid (e.g., adipic acid) production in *E. coli* using **directed evolution**, follow these steps: ### 1. **Target Identification** - Identify rate-limiting enzymes (e.g., **thiolase (BktB)**, **acyl-CoA dehydrogenase (DcaA)**, or **thioesterase (YdiI)** in reverse β-oxidation pathways). These enzymes often lack act…	1	1	Based on the retrieved scientific documents and analysis of the rate-limiting steps in dicarboxylic acid production, here's how directed evolution can modify enzyme substrate specificity in E. coli: ### Directed Evolution Process for Substrate Specificity Modification: 1. **Identify rate-limiting enzymes**: For adipic acid production via reverse β-oxidation, key targets are: - Acyl-CoA dehydrogen…	1	1	# Directed Evolution for Modifying Enzyme Substrate Specificity in Dicarboxylic Acid Production ## Introduction to the Challenge When engineering E. coli to produce dicarboxylic acids like adipic acid, one of the major bottlenecks is the substrate specificity of rate-limiting enzymes. These enzymes often prefer their native substrates over the non-native intermediates in synthetic pathways, leadi…	1	1	# Directed Evolution for Modifying Enzyme Substrate Specificity in Dicarboxylic Acid Production Directed evolution is a powerful approach for engineering enzymes with altered substrate specificity in metabolic pathways. Here's how to apply it to modify rate-limiting enzymes for dicarboxylic acid production in E. coli: ## Methodology 1. **Gene Library Creation**: - Generate a library of enzyme var…	1	1	# Using Directed Evolution to Modify Substrate Specificity for Dicarboxylic Acid Production in E. coli Directed evolution is a powerful approach for engineering enzymes with improved or altered properties, including substrate specificity. Here's how to apply it to modify key rate-limiting enzymes for dicarboxylic acid (such as adipic acid) production in E. coli: ## 1. Identify Target Enzymes Firs…	1	1
81	Comprehensive/explanatory tasks	Discuss the regulatory architecture of designing specific transmembrane receptors and downstream expression circuits in E. coli for bioremediation engineering.	Architecture: Typically, heavy metal-sensing two-component systems (e.g., MerR/ZntR) are designed. When cells encounter specific heavy metal pollution, the sensing protein binds the metal, undergoes a conformational change, binds an inducible promoter, and transcribes polypeptides displayed on the cell surface (like His-tags or metallothioneins) to massively adsorb environmental heavy metals, or …	### Regulatory Architecture for Transmembrane Receptors and Downstream Circuits in *E. coli* Bioremediation Designing engineered *E. coli* for bioremediation requires precise regulatory systems to detect environmental pollutants (e.g., heavy metals, organic toxins) and trigger targeted degradation pathways. The architecture integrates **transmembrane receptors** for signal detection and **downstr…	1	1	Based on the retrieved context and synthetic biology principles, the regulatory architecture for designing transmembrane receptors and downstream expression circuits in *E. coli* for bioremediation involves a layered approach: 1. **Transmembrane Receptor Design:** * **Synthetic Chimeric Receptors:** Engineer transmembrane proteins that detect specific environmental contaminants (e.g., heavy metal…	1	1	## Regulatory Architecture for Transmembrane Receptors and Expression Circuits in E. coli for Bioremediation ### 1. Transmembrane Receptor Design E. coli's native transmembrane receptors (e.g., Tar chemoreceptors) recognize environmental chemicals through ligand binding. These receptors cluster together and interact with cytosolic proteins to initiate cellular responses. For bioremediation, recep…	1	0	# Regulatory Architecture for Engineered Transmembrane Receptors and Downstream Circuits in E. coli for Bioremediation ## Introduction Engineered bioremediation systems using E. coli require sophisticated regulatory architectures that connect environmental sensing to appropriate cellular responses. Designing functional transmembrane receptor systems coupled to effective downstream expression circ…	1	1	# Regulatory Architecture for Transmembrane Receptors in E. coli Bioremediation Engineering Designing specific transmembrane receptors and downstream expression circuits in E. coli for bioremediation requires careful consideration of several regulatory elements and design principles: ## Transmembrane Receptor Design 1. **Modular Receptor Architecture**: - Most engineered receptors in E. coli are …	1	1	# Regulatory Architecture of Transmembrane Receptors and Downstream Expression Circuits in E. coli for Bioremediation Engineering Designing effective bioremediation systems using E. coli requires careful engineering of both transmembrane receptors that sense environmental pollutants and the downstream genetic circuits that translate these signals into appropriate cellular responses. Based on the …	1	1
82	Comprehensive/explanatory tasks	Detail the design principles of constructing a 'Dynamic Metabolic Valve' in E. coli to decouple growth from production (using CRISPRi and a Biosensor as an example).	Principles: The system typically consists of a biosensor sensing a product/intermediate that drives the expression of dCas9. In the early fermentation phase (no inducer), cells grow at full speed (Growth Phase). When biomass or intermediates reach a threshold, the biosensor activates, transcribing massive dCas9 and sgRNAs targeting essential growth enzymes or competing pathways (Production Phase)…	Here's a detailed breakdown of the design principles for constructing a **Dynamic Metabolic Valve** in *E. coli* using **CRISPRi and a Biosensor** to decouple growth from production: **Core Concept:** Create a genetic circuit that dynamically senses a key cellular state (growth phase or product accumulation) and responds by partially repressing central metabolism (the "valve"), redirecting resour…	1	1	Based on the retrieved context and synthetic biology principles, here are the design principles for constructing a **Dynamic Metabolic Valve** in *E. coli* using **CRISPRi and a Biosensor** to decouple growth from production: 1. **Core Concept:** Dynamically repress essential metabolic genes ("valves") competing with production pathways *only* when beneficial metabolites accumulate, redirecting r…	1	1	Based on the retrieved scientific literature, here are the design principles for constructing a Dynamic Metabolic Valve in E. coli using CRISPRi and biosensors, along with their supporting citations: ### Design Principles 1. **Use CRISPRi for targeted gene repression** Employ catalytically inactive dCas9 with sgRNAs to transcriptionally repress key genes in metabolic pathways. This redirects carb…	1	1	# Design Principles for Dynamic Metabolic Valve Construction in E. coli ## Conceptual Framework A dynamic metabolic valve is a genetic regulatory system designed to decouple the growth phase from the production phase in microbial fermentations. This approach addresses a fundamental challenge in metabolic engineering: the competition between growth-associated pathways and product synthesis pathway…	1	1	# Design Principles for Constructing a Dynamic Metabolic Valve in E. coli A dynamic metabolic valve is an advanced synthetic biology approach to decouple bacterial growth from production phases in metabolic engineering. This system allows cells to first accumulate biomass efficiently and then redirect metabolic flux toward product synthesis, optimizing the overall bioprocess yield. Here are the k…	1	1	# Design Principles of Dynamic Metabolic Valves in E. coli A Dynamic Metabolic Valve is a sophisticated synthetic biology system designed to decouple growth from production in microorganisms like E. coli. Below, I'll detail the design principles of constructing such a valve using CRISPRi and biosensors as key components. ## Core Concept The fundamental challenge in microbial bioproduction is the …	1	1
83	Comprehensive/explanatory tasks	Evaluate the effect of the AHAS(P176S, D426E, L575W) mutation on acetohydroxy acid synthase activity in Corynebacterium glutamicum IWJ001.	The AHAS(P176S, D426E, L575W) mutation in the ilvBN1 gene improved the acetohydroxy acid synthase activity in Corynebacterium glutamicum IWJ001, resulting in increased L-isoleucine production.	The AHAS(P176S, D426E, L575W) mutation in *Corynebacterium glutamicum* IWJ001 has a **net positive effect on isoleucine and valine biosynthesis flux** by significantly **reducing feedback inhibition** while potentially introducing minor structural compromises. Here's a breakdown of each mutation's effect: 1. **L575W (Key Mutation):** * **Position & Role:** Residue 575 is located near the C-termin…	0	0	The AHAS(P176S, D426E, L575W) mutation in *Corynebacterium glutamicum* IWJ001 **enhances the enzyme's resistance to feedback inhibition by branched-chain amino acids** (particularly L-isoleucine), enabling sustained catalytic activity during L-isoleucine biosynthesis. ### Key Effects: 1. **Feedback Resistance**: The triple mutation reduces AHAS sensitivity to inhibition by L-isoleucine (and likel…	1	1	The AHAS(P176S, D426E, L575W) mutation in Corynebacterium glutamicum IWJ001 confers resistance to feedback inhibition by branched-chain amino acids (particularly L-isoleucine), resulting in significantly increased acetohydroxy acid synthase activity. This leads to enhanced L-isoleucine production (6.6-fold increase) and redirection of carbon flux from L-lysine to L-isoleucine biosynthesis. Citati…	1	1	# Evaluation of AHAS(P176S, D426E, L575W) Mutation Effect on Acetohydroxy Acid Synthase Activity in C. glutamicum IWJ001 Based on available scientific literature, I can provide an analysis of how this triple mutation might affect AHAS activity, though specific data on this exact mutation combination in C. glutamicum IWJ001 would require experimental verification. ## Background on AHAS Acetohydrox…	0	0	Based on the available context, the AHAS (P176S, D426E, L575W) mutation in Corynebacterium glutamicum IWJ001 makes the acetohydroxy acid synthase enzyme more resistant to feedback inhibition by L-isoleucine. The provided information indicates that this specific AHAS mutant was characterized in previous work with C. glutamicum IWJ001, which is described as "one of the best L-isoleucine production …	1	1	The AHAS(P176S, D426E, L575W) mutation in Corynebacterium glutamicum IWJ001 has a significant positive effect on acetohydroxy acid synthase (AHAS) activity by making the enzyme more resistant to feedback inhibition by branched-chain amino acids, particularly L-isoleucine. AHAS is a key enzyme in the biosynthetic pathway of branched-chain amino acids (BCAAs), catalyzing the first step of this path…	1	1
84	Comprehensive/explanatory tasks	Compare the functionality of the ilvA1 mutant and ilvBN1 mutant in producing L-isoleucine. Provide specific point mutations and give a detailed explanation of the impact brought about by each type of mutation.	The ilvA1 mutant codes for the threonine dehydratase mutant TD(F383V), while the ilvBN1 mutant codes for the acetohydroxy acid synthase mutant AHAS(P176S, D426E, L575W). Both mutants play a role in producing L-isoleucine, but they differ in their specific functions.	### Comparison of **ilvA1** and **ilvBN1** Mutants in L-Isoleucine Production Both mutants enhance L-isoleucine (Ile) production by deregulating key enzymes in the branched-chain amino acid (BCAA) biosynthetic pathway, but they target distinct steps and mechanisms. Below is a detailed analysis of each mutation: --- #### **1. ilvA1 Mutant** - **Gene/Protein Targeted**: *ilvA* (encodes **threonine …	0	0	### Comparison of ilvA1 and ilvBN1 Mutants for L-Isoleucine Production **Specific Mutations and Functional Impacts:** #### 1. **ilvBN1 Mutant (Acetohydroxyacid Synthase, AHAS)** - **Point Mutations**: - P176S (Proline → Serine at position 176) - D426E (Aspartic acid → Glutamic acid at position 426) - L575W (Leucine → Tryptophan at position 575) - **Functional Impact**: - **Feedback Resistance**: …	1	1	Based on the retrieved information, here's a detailed comparison of ilvA1 and ilvBN1 mutants for L-isoleucine production: ### 1. ilvA1 Mutant (Threonine Dehydratase) - **Point Mutation**: F383V (Phenylalanine → Valine at position 383) - **Impact**: - Creates strong feedback resistance against L-isoleucine inhibition - Drives carbon flux from L-threonine to L-isoleucine biosynthesis - Completely d…	1	1	# Comparison of ilvA1 and ilvBN1 Mutations in L-isoleucine Production ## Overview Both ilvA1 and ilvBN1 mutations affect the biosynthetic pathway of L-isoleucine, but they target different enzymes and have distinct effects on isoleucine production. ## The ilvA1 Mutation **Affected enzyme:** Threonine deaminase (TD, also called threonine dehydratase) **Gene location:** ilvA gene **Specific point m…	0	0	# Comparison of ilvA1 and ilvBN1 Mutations for L-isoleucine Production ## ilvA1 Mutant (Threonine Deaminase) **Specific Mutation:** - F383V: Phenylalanine at position 383 is replaced with valine **Functionality and Impact:** - The ilvA gene encodes threonine deaminase (TD), which catalyzes the conversion of L-threonine to 2-ketobutyrate, the first committed step in L-isoleucine biosynthesis - The…	1	1	# Comparison of ilvA1 and ilvBN1 Mutants in L-isoleucine Production ## Specific Point Mutations 1. **ilvA1 Mutant**: - Encodes a feedback-resistant threonine deaminase (TD) - Specific mutation: F383V (phenylalanine at position 383 replaced with valine) 2. **ilvBN1 Mutant**: - Encodes a feedback-resistant acetohydroxy acid synthase (AHAS) - Multiple mutations: P176S, D426E, L575W (proline at posit…	1	1
85	Comprehensive/explanatory tasks	What strategies were used to increase NADPH supply and l-lysine production in strain SEA-7? Provide at least four strategies, and give a detailed explanation of the impact brought about by each strategy.	Overexpression of membrane-bound transhydrogenase pntAB\n2. Codon-optimization of gapN, which encodes NADPH-dependent glyceraldehyde 3-phosphate dehydrogenase\n3. Overexpression of mak, encoding fructokinase	The **Corynebacterium glutamicum** strain **SEA-7** was engineered for enhanced **L-lysine production** by specifically optimizing **NADPH supply** (a critical cofactor for lysine biosynthesis) through four key metabolic strategies. Below are the strategies, each with detailed mechanistic explanations and their impacts: --- ### **1. **Mutation in Pyruvate Carboxylase (Pyc): P458S**** - **Strategy…	0	0	Based on the provided context, here are four strategies used to increase NADPH supply and L-lysine production in strain SEA-7, with detailed explanations of their impacts: 1. **Expression of membrane-bound transhydrogenase (PntAB)** *Impact*: Introduced a high-flux NADPH-generating system by coupling NADH oxidation to NADP+ reduction using the proton gradient. This carried 66% of the NADPH supply…	0	0	Four strategies used in strain SEA-7: 1. **Expression of membrane-bound transhydrogenase (PntAB)**: Converted NADH to NADPH (62% flux), improving redox balance and L-lysine production. 2. **Introduction of NADP⁺-dependent GAPDH (GapN)**: Directly produced NADPH during glycolysis (36% flux), bypassing the pentose phosphate pathway. 3. **Enhanced isocitrate dehydrogenase (ICDH) flux**: Primary NADP…	0	0	# Strategies to Increase NADPH Supply and L-Lysine Production in Strain SEA-7 In the development of the SEA-7 strain for enhanced L-lysine production, several strategic metabolic engineering approaches were employed to boost NADPH supply, which is a critical cofactor for L-lysine biosynthesis. Here are the key strategies used: ## 1. Overexpression of Zwf (Glucose-6-phosphate dehydrogenase) **Impl…	0	0	# Strategies to Increase NADPH Supply and L-lysine Production in Strain SEA-7 Based on the provided context and my knowledge of metabolic engineering, several strategies have been implemented to enhance NADPH supply and improve L-lysine production in Corynebacterium glutamicum strain SEA-7. Here are four key strategies and their impacts: ## 1. Expression of Membrane-bound Transhydrogenase (PntAB)…	0	0	# Strategies to Increase NADPH Supply and L-Lysine Production in Strain SEA-7 Based on the research information provided, strain SEA-7 incorporated several strategic modifications to enhance NADPH supply and improve L-lysine production. Here are the key strategies and their impacts: ## 1. Expression of Membrane-Bound Transhydrogenase (PntAB) The integration of the *E. coli* membrane-bound transhy…	0	0
86	Comprehensive/explanatory tasks	Why is co-expressing amylolytic enzymes important for industrial production of L-lysine?	Co-expression of amylolytic enzymes, specifically alpha-amylase and glucoamylase, is essential for industrial production of L-lysine due to their significant improvement in starch degradation and L-lysine production.	Co-expressing amylolytic enzymes (like alpha-amylase and glucoamylase) in *Corynebacterium glutamicum* production strains is crucial for industrial L-lysine production primarily because it enables the **direct utilization of low-cost starchy feedstocks** (like corn, cassava, wheat) without the need for expensive, external enzymatic hydrolysis. This integration offers significant economic and proc…	1	1	Co-expressing amylolytic enzymes is crucial for industrial L-lysine production for the following reasons: 1. **Enhanced starch degradation efficiency**: Different amylolytic enzymes target distinct glycosidic bonds (e.g., α-amylase cleaves α-1,4 bonds while pullulanase/Pul hydrolyzes α-1,6 bonds). Co-expression creates synergistic hydrolysis, enabling complete breakdown of raw starch into ferment…	1	1	Co-expressing amylolytic enzymes is crucial for industrial L-lysine production because it enables efficient one-step fermentation using raw starch. This co-expression (typically α-amylase + glucoamylase) enhances starch degradation rates through synergistic enzymatic activity, allowing Corynebacterium glutamicum strains to directly consume starchy substrates without costly pre-processing. This le…	1	1	# Co-expressing Amylolytic Enzymes in L-lysine Production The co-expression of amylolytic enzymes is important for industrial L-lysine production for several key reasons: ## Cost Reduction and Process Efficiency - Allows direct utilization of starch as a carbon source instead of refined glucose - Eliminates or reduces the need for separate enzymatic pre-treatment of starchy raw materials - Decrea…	1	1	Co-expressing amylolytic enzymes is important for industrial production of L-lysine for several key reasons: 1. Enhanced starch degradation efficiency: Co-expression of different amylolytic enzymes (like α-amylase and glucoamylase) significantly improves the organism's ability to break down starch compared to single-enzyme expression. Studies show that strains with co-expressed enzymes demonstrat…	1	1	Co-expressing amylolytic enzymes is important for industrial production of L-lysine for several key reasons: 1. Enhanced starch degradation: Co-expression of different amylolytic enzymes (particularly α-amylase and glucoamylase) significantly improves the ability of Corynebacterium glutamicum (the primary industrial producer of L-lysine) to break down starch directly. As shown in the research, "r…	1	1
87	Comprehensive/explanatory tasks	What is the role of glucoamylase in co-expression with alpha-amylase for L-lysine production?	Glucoamylase plays a crucial role in co-expression with alpha-amylase for L-lysine production by breaking down the remaining glucose chains produced by alpha-amylase, improving overall starch degradation and increasing L-lysine production.	The co-expression of **glucoamylase (GA)** with **alpha-amylase (AA)** significantly enhances the efficiency and cost-effectiveness of **L-lysine production** from **starch** feedstocks (like corn) in engineered microorganisms (typically *Corynebacterium glutamicum* or *E. coli*). Here's how and why: 1. **The Problem: Utilizing Starch for Fermentation** * Industrial L-lysine production relies on …	1	1	The role of glucoamylase in co-expression with alpha-amylase for **L-lysine production** is **not directly supported by the provided context**. However, based on established metabolic engineering principles: 1. **Alpha-amylase** hydrolyzes starch internally into maltodextrins (shorter glucose chains). 2. **Glucoamylase** further hydrolyzes maltodextrins into glucose by cleaving terminal glucose u…	1	1	I'll synthesize an answer based on the relevant information found in the retrieved documents, focusing on the role of glucoamylase in co-expression with alpha-amylase for L-lysine production: ### Role of Glucoamylase in Co-expression with Alpha-amylase for L-lysine Production: 1. **Complementary Starch Hydrolysis**: - Alpha-amylase breaks internal α-1,4-glycosidic bonds in starch, producing malto…	1	1	# Role of Glucoamylase in Co-expression with Alpha-Amylase for L-Lysine Production In L-lysine production using starch-based substrates, the co-expression of glucoamylase with alpha-amylase serves several important functions: ## Primary Roles: 1. **Complete Starch Hydrolysis**: While alpha-amylase breaks down starch into oligosaccharides and maltose, glucoamylase completes the process by cleaving…	1	1	Glucoamylase works synergistically with alpha-amylase in the complete hydrolysis of starch into glucose. While alpha-amylase hydrolyzes internal α-1,4 bonds of amylose and amylopectin randomly, producing mainly maltodextrins with lengths of 10-20 glucose residues, glucoamylase is responsible for the progressive hydrolysis from the non-reducing ends to release β-glucose units, completing the sacch…	1	1	# The Role of Glucoamylase in Co-Expression with Alpha-Amylase for L-Lysine Production Based on the research literature, the co-expression of glucoamylase (GA) and alpha-amylase (AA) plays a critical role in enabling direct L-lysine production from starch by Corynebacterium glutamicum, which is the primary industrial microorganism used for L-lysine production. ## Complementary Enzymatic Functions…	1	1
88	Comprehensive/explanatory tasks	What was the improvement in l-threonine production with deletion of ddh, and what further improvement was observed with additional deletion of lysE? Provide a detailed explanation. Do not calculate.	Deletion of ddh improved l-threonine production by 17%, and additional deletion of lysE further improved l-threonine production by 28%.	The improvement in L-threonine production stems from targeted metabolic engineering in bacteria (typically *E. coli* or *Corynebacterium* strains), specifically involving deletions of the `ddh` and `lysE` genes to redirect metabolic flux and prevent byproduct loss: 1. **Deletion of `ddh` (Significant Improvement):** * `ddh` encodes **L-threonine 3-dehydrogenase**. * This enzyme catalyzes the *fir…	0	0	Deletion of **ddh** alone in the *l*-threonine-producing strain resulted in a **10% improvement** in *l*-threonine production. This occurs because attenuating *ddh* diverts carbon flux away from the competing *l*-lysine biosynthetic branch toward *l*-threonine synthesis. Additional deletion of **lysE** (export transporter for *l*-lysine) on the *ddh*-deficient background led to a further **14% im…	0	0	Improvement with ddh deletion: 17% Further improvement with additional lysE deletion: 28% Detailed explanation: Deletion of ddh reduces l-lysine by-production, and additional deletion of lysE achieves synergistic effect by further reducing l-lysine accumulation while maintaining strain robustness, redirecting metabolic flux toward l-threonine production. Citation: Dong et al., 'Attenuating l-lysi…	1	1	# Improvement in L-threonine Production with Gene Deletions ## Effect of ddh Deletion The deletion of the ddh gene (diaminopimelate dehydrogenase) resulted in a significant improvement in L-threonine production. This enzyme normally converts tetrahydrodipicolinate to diaminopimelate in the lysine biosynthesis pathway, consuming NADPH in the process. With ddh deletion, the carbon flux that would n…	0	0	Based on the provided context, the improvements in l-threonine production with genetic modifications were as follows: When the ddh gene (encoding diaminopimelate dehydrogenase) was deleted in C. glutamicum, there was a significant improvement in l-threonine production. The context indicates that the strain TDW102 (with ddh deletion) produced 36% higher l-threonine than the control strain TDW101. …	0	0	The research showed specific improvements in l-threonine production through the deletion of ddh and lysE genes in Corynebacterium glutamicum: 1. Improvement with ddh deletion: The deletion of the ddh gene resulted in a 17% increase in l-threonine production compared to the control strain. Specifically, the ddh deletion strain (TDW102) produced 5.68 g/L of l-threonine, which was 17% higher than th…	1	1
89	Comprehensive/explanatory tasks	What measures were taken to prevent the undesired excretion of lysine while exporting ectoine? Provide a detailed explanation.	The L-lysine exporter was subsequently inactivated to prevent the undesired excretion of lysine while exporting ectoine.	To prevent undesired lysine excretion during ectoine export, bacteria employ several key mechanisms centered on **substrate-specific exporters and distinct regulatory controls** for each solute. Here's a detailed breakdown: 1. **Unique, Substrate-Specific Transporters:** * **Ectoine Exporters:** Bacteria possess dedicated MFS (Major Facilitator Superfamily) exporters specifically evolved to recog…	0	0	To prevent the undesired excretion of lysine while enabling ectoine export in *Corynebacterium glutamicum*, the following measures were implemented: 1. **Deletion of the lysine exporter gene (*lysE*)** - *lysE* encodes the sole exporter for lysine in *C. glutamicum*. Knocking out this gene (e.g., in strains ECT-2, Ecto6, Ecto7) blocked lysine secretion, preventing its accumulation as a by-product…	1	1	To prevent undesired lysine excretion while exporting ectoine, researchers primarily employed genetic deletion of the lysE gene, which encodes the lysine-specific exporter LysE. This approach was based on the understanding that LysE is the primary transporter responsible for lysine efflux in C. glutamicum. Key measures and their effects: 1. Deletion of lysE in strain ECT-2 (derived from LYS-1): -…	1	1	# Measures to Prevent Undesired Lysine Excretion During Ectoine Export To prevent the undesired excretion of lysine while efficiently exporting ectoine in engineered microbial production systems, several key strategies have been implemented: ## 1. Optimization of Transport Systems - **Specific Ectoine Transporters**: Implementation of dedicated ectoine export systems like the EctI transporter tha…	1	1	To prevent undesired lysine excretion while maintaining ectoine export in engineered Corynebacterium glutamicum strains, researchers implemented several key strategies: 1. Deletion of the lysE gene: The primary measure was eliminating the lysE gene, which encodes the lysine-specific export carrier LysE. This deletion effectively blocked lysine export since LysE is the only known exporter for L-ly…	1	1	Several key measures were taken to prevent undesired lysine excretion while promoting ectoine export in engineered Corynebacterium glutamicum strains: 1. Deletion of lysE gene: The primary approach was deleting the lysE gene, which encodes the LysE exporter responsible for lysine secretion. This deletion effectively blocked lysine excretion while maintaining ectoine export capability. In C. gluta…	1	1
90	Comprehensive/explanatory tasks	What is the purpose of deleting the proB and argF genes in the L-ornithine biosynthetic pathway? Provide a detailed explanation of the impact brought about by each gene.	The proB gene was deleted to block the competitive branch pathway and the argF gene was deleted to block the conversion of L-ornithine to citrulline.	The deletion of **proB** and **argF** genes in the L-ornithine biosynthetic pathway is a core strategy in **metabolic engineering** aimed at **maximizing ornithine yield and accumulation** by strategically eliminating competing pathways and feedback regulation. Here's a detailed breakdown of the purpose and impact of deleting each gene: **Core Objective:** Redirect metabolic flux from glutamate t…	1	1	The purpose of deleting **proB** and **argF** in L-ornithine biosynthesis is to **redirect metabolic flux toward L-ornithine accumulation** by blocking competing pathways for precursor consumption. Here is the detailed impact of each deletion: ### 1. **Deletion of *argF*:** - **Role of ArgF:** Encodes **ornithine carbamoyltransferase**, which catalyzes the conversion of L-ornithine to citrulline …	1	1	Purpose of deleting proB and argF genes in L-ornithine biosynthesis: 1. argF gene deletion: - Purpose: Blocks conversion of L-ornithine to L-citrulline and L-arginine by inhibiting ornithine carbamoyltransferase - Impact: Prevents diversion of L-ornithine to arginine pathway, allowing accumulation of L-ornithine - Consequence: Significantly increases L-ornithine production (25 g/l in C. glutamicu…	1	1	# Purpose of Deleting proB and argF Genes in L-Ornithine Biosynthetic Pathway ## ProB Gene Deletion The proB gene encodes gamma-glutamyl kinase (GK), the first enzyme in proline biosynthesis that catalyzes the conversion of glutamate to glutamyl phosphate. Deleting proB serves several important purposes in L-ornithine production: 1. **Reduction of competitive flux**: By removing proB, metabolic f…	1	1	# Purpose of Deleting proB and argF Genes in L-ornithine Biosynthetic Pathway ## argF Deletion The argF gene encodes ornithine carbamoyltransferase, which converts L-ornithine to citrulline in the arginine biosynthesis pathway. Deleting argF serves to: - Block the conversion of L-ornithine to L-arginine, preventing ornithine from being consumed in the arginine biosynthetic pathway - Create a meta…	1	1	# Purpose of Deleting proB and argF Genes in the L-ornithine Biosynthetic Pathway ## Purpose of Deleting argF Gene The argF gene encodes the enzyme ornithine carbamoyltransferase (OCTase), which catalyzes the conversion of L-ornithine to citrulline in the arginine biosynthetic pathway. Deleting this gene serves several crucial purposes: 1. **Prevention of L-ornithine Conversion**: The primary pur…	1	1
91	Comprehensive/explanatory tasks	What was the effect of co-expressing cadB and ldc from Hafnia alvei in C. glutamicum on cadaverine secretion rate and yield?	The co-expression of cadB and ldc from Hafnia alvei in C. glutamicum resulted in a 22% increase in cadaverine secretion rate. Additionally, the yield of total cadaverine and extracellular cadaverine increased by 30% and 73%, respectively.	The co-expression of **cadB** (lysine/cadaverine antiporter) and **ldc** (lysine decarboxylase) from *Hafnia alvei* in *Corynebacterium glutamicum* **significantly enhanced both cadaverine secretion rate and yield** by addressing two key bottlenecks in production. Here's a breakdown of the effects and mechanism: 1. **Enhanced Cadaverine Secretion Rate:** * **cadB** encodes a specific transporter …	0	0	Based on the provided context, co-expressing cadB (from *E. coli*) and ldc (from *Hafnia alvei*) in *C. glutamicum* significantly improved cadaverine secretion and yield: 1. **Secretion Rate**: Increased by **20–22%** (from 52.4% in the control strain cDV-1 to ~72.4% in the engineered strain cDV-2). 2. **Total Cadaverine Yield**: Increased by **29.7–30%** (from 2.12 g L⁻¹ in cDV-1 to 2.75 g L⁻¹ i…	1	1	Based on the retrieved scientific documents, the co-expression of **cadB** (cadaverine-lysine antiporter from *E. coli*) and **ldc** (lysine decarboxylase from *Hafnia alvei*) in engineered *C. glutamicum* strains showed significant improvements in cadaverine production: ### Effects on Cadaverine Secretion and Yield: 1. **Secretion Rate Increase**: - **20-22% improvement** in cadaverine secretion…	1	1	# Effect of Co-expressing cadB and ldc from Hafnia alvei in C. glutamicum When cadB (encoding a cadaverine exporter) and ldc (encoding lysine decarboxylase) from Hafnia alvei were co-expressed in Corynebacterium glutamicum: ## Cadaverine Secretion Rate - The engineered strain showed significantly improved cadaverine secretion rates compared to strains without the exporter - The cadaverine export …	0	0	Based on the provided context, co-expressing cadB (from E. coli) and ldc (from Hafnia alvei) in Corynebacterium glutamicum significantly improved cadaverine production and secretion compared to expressing only ldc. Specifically: 1. The cadaverine secretion rate increased by approximately 20-22% 2. The yield of total cadaverine increased by 29.7-30% 3. The extracellular cadaverine increased by 73-…	1	1	The co-expression of cadB from E. coli and ldc from Hafnia alvei in C. glutamicum had several significant effects on cadaverine production and secretion: 1. Increased cadaverine secretion rate: When compared with the strain containing only ldc (cDV-1), the co-expression strain (cDV-2) showed an improvement in secretion efficiency of cadaverine by approximately 20%, increasing from 52.4% to 72.4%.…	1	1
92	Comprehensive/explanatory tasks	How did the combination of corn steep liquor limitation and ido overexpression affect 4-HIL production? Provide a detailed explanation.	4-HIL production by ido-overexpressing strain was improved to 65.44 +/- 2.27 mM after fermented for 144 h under corn steep liquor-subsufficient condition, obviously higher than that under corn steep liquor-rich and insufficient conditions.	The combination of corn steep liquor (CSL) limitation and *ido* overexpression synergistically **increases 4-HIL (4-Hydroxyisoleucine) production** in engineered microbial strains (typically *E. coli* or *Corynebacterium glutamicum*) by simultaneously tackling **substrate availability (L-isoleucine) and enzymatic conversion capacity (IDO)**. Here's a detailed breakdown: 1. **Role of Corn Steep Li…	1	0	Based on the provided context, the combination of corn steep liquor limitation and *ido* overexpression significantly enhances 4-hydroxyisoleucine (4-HIL) production through the following mechanisms: 1. **Optimal Corn Steep Liquor Limitation ("Subsufficient" Condition):** * A corn steep liquor concentration of **7 g/L** was identified as optimal (subsufficient), compared to rich (20 g/L) or insuf…	1	1	The combination of corn steep liquor limitation (optimal at 7 g/L) and full-length ido overexpression synergistically enhances 4-HIL production in recombinant C. glutamicum by: 1. Creating biotin-subsufficient conditions that optimize metabolic flux toward 4-HIL precursors 2. Increasing cell membrane permeability for enhanced 4-HIL secretion 3. Providing efficient enzymatic conversion of endogeno…	1	0	# Effect of Corn Steep Liquor Limitation and IDO Overexpression on 4-HIL Production The combination of corn steep liquor (CSL) limitation and isopropylmalate synthase (IDO) overexpression significantly enhances 4-hydroxyisoleucine (4-HIL) production through several complementary mechanisms: ## Corn Steep Liquor Limitation Effects CSL limitation creates selective pressure in the fermentation mediu…	0	0	The combination of corn steep liquor limitation and ido overexpression significantly enhanced 4-hydroxyisoleucine (4-HIL) production in recombinant Corynebacterium glutamicum ssp. lactofermentum. When comparing different corn steep liquor (CSL) concentrations, the study found that a subsufficient CSL level (7 g/L) was optimal for 4-HIL production compared to both CSL-rich (20 g/L) and CSL-insuffi…	1	1	# Effect of Corn Steep Liquor Limitation and ido Overexpression on 4-HIL Production The combination of corn steep liquor limitation and ido overexpression had significant effects on 4-Hydroxyisoleucine (4-HIL) production in Corynebacterium glutamicum ssp. lactofermentum. ## Corn Steep Liquor Limitation Effect: 1. **Optimal Limitation Level**: The study demonstrated that corn steep liquor at a "su…	1	1
93	Comprehensive/explanatory tasks	What is the effect of expressing ilvA1 in addition to lysC1, hom1, and thrB1 in C. glutamicum ATCC13869?	The expression of ilvA1 along with lysC1, hom1, and thrB1 in C. glutamicum ATCC13869 results in the complete depletion of L-threonine and the strong shift of carbon flux from L-lysine to L-isoleucine. This leads to a decrease of 83.0% in L-lysine accumulation and a production of 3.53 g/L of L-isoleucine.	The co-expression of **ilvA1** (encoding a feedback-resistant threonine dehydratase) in a *C. glutamicum* ATCC13869 strain already expressing the feedback-resistant mutations **lysC1** (aspartokinase), **hom1** (homoserine dehydrogenase), and **thrB1** (homoserine kinase) has a **significant and synergistic effect, primarily driving increased carbon flux towards isoleucine biosynthesis.** Here's …	1	0	Expressing **ilvA1** in addition to **lysC1, hom1, and thrB1** in *C. glutamicum* ATCC13869 results in: 1. **Significant increase in L-isoleucine production**: - L-isoleucine titers rise from **0.41 g/L** to **3.12 g/L** (a **6.6-fold increase**) during batch fermentation. 2. **Reduction in by-product accumulation**: - L-lysine decreases by **78.1%** (from 8.23 g/L to 1.80 g/L). - Glycine decline…	0	0	Based on the retrieved scientific literature, the effect of expressing **ilvA1** in addition to **lysC1, hom1, and thrB1** in *C. glutamicum* ATCC13869 is as follows: ### Key Effects: 1. **Significant increase in L-isoleucine production**: - Co-expression of these genes resulted in **3.12 g/L L-isoleucine**, representing a **6.6-fold increase** compared to the control strain expressing only lysC1…	0	0	# Effect of Expressing ilvA1 in Addition to lysC1, hom1, and thrB1 in C. glutamicum ATCC13869 When ilvA1 is expressed alongside lysC1, hom1, and thrB1 in Corynebacterium glutamicum ATCC13869, the primary effect is a metabolic shift that enhances the production of isoleucine. ## Metabolic Context The genes in question encode enzymes involved in branched amino acid biosynthesis: - lysC1: Encodes as…	0	0	When ilvA1 is expressed together with lysC1, hom1, and thrB1 in C. glutamicum ATCC13869, the following effects are observed: 1. L-isoleucine production significantly increases by approximately 6.6-fold (from 0.41 g/L to 3.12 g/L) 2. L-lysine production drastically decreases by about 78.1% (from 8.23 g/L to 1.80 g/L) 3. L-threonine accumulation is eliminated 4. Glycine formation decreases by 96.4%…	0	1	The effect of expressing ilvA1 in addition to lysC1, hom1, and thrB1 in C. glutamicum ATCC13869 is a significant shift in metabolic flux from L-lysine and L-threonine production toward L-isoleucine production. Based on the research findings: 1. When only lysC1, hom1, and thrB1 are expressed in C. glutamicum ATCC13869, the strain produces primarily L-lysine (8.23 g/L), L-threonine (4.85 g/L), glyc…	1	1
94	Comprehensive/explanatory tasks	What were the results of the in vitro enzyme tests for AK(A279T) and HD(G378S)? Provide a detailed explanation of the impact brought about by each type of mutation.	AK(A279T) is completely resistant to feed-back inhibition by L-threonine and L-lysine, while HD(G378S) is partially resistant to L-threonine with the half maximal inhibitory concentration between 12 and 14 mM.	Based on biochemical studies of analogous mutations in human enzymes, here are the detailed results and impacts of the AK(A279T) and HD(G378S) mutations: ### 1. AK (Adenylate Kinase) - A279T Mutation * **In Vitro Results:** * **Severely Reduced Catalytic Activity:** Purified AK(A279T) enzyme exhibits a drastic decrease in Vmax (maximum reaction velocity), often >90% loss compared to wild-type AK.…	0	0	Based on the provided context, the results of the *in vitro* enzyme tests for AK(A279T) and HD(G378S) and the impact of each mutation are as follows: 1. **AK(A279T) (Aspartate Kinase Mutant)** - **Activity**: Specific activity remained comparable to wild-type AK (1.61 ± 0.10 vs. 1.60 ± 0.15 µmol·min⁻¹·mg⁻¹) without inhibitors. - **Feedback Resistance**: - Wild-type AK lost ∼90% activity when expo…	1	1	### AK(A279T) Mutation Results: - Complete relief of feedback inhibition by lysine and threonine - Specific activity: 1.61 ± 0.10 µmol min⁻¹ mg⁻¹ (vs wild-type: 1.60 ± 0.15 µmol min⁻¹ mg⁻¹) - Mutant exhibits full activity at lysine/threonine concentrations up to 30mM - Mechanism: Mutation (G835A) causes A279T substitution in regulatory domain, preventing inhibition ### HD(G378S) Mutation Results:…	1	1	# Results of In Vitro Enzyme Tests for AK(A279T) and HD(G378S) ## AK(A279T) Mutation Results The in vitro enzyme tests for the AK(A279T) mutation (Adenylate Kinase with alanine to threonine substitution at position 279) typically showed: - **Reduced catalytic efficiency**: The A279T mutation decreased the enzyme's catalytic rate (kcat) by approximately 35-50% compared to wild-type AK. - **Altered…	0	0	# In Vitro Enzyme Tests of AK(A279T) and HD(G378S) ## AK(A279T) Mutation The in vitro enzyme tests for AK(A279T) showed: 1. **Activity levels**: AK(A279T) showed comparable specific activity (1.61 ± 0.10 μmol min⁻¹ mg⁻¹) to the wild-type AK (1.60 ± 0.15 μmol min⁻¹ mg⁻¹) under standard conditions without inhibitors. 2. **Feedback inhibition resistance**: - Wild-type AK was strongly inhibited by th…	1	1	# Results of In Vitro Enzyme Tests for AK(A279T) and HD(G378S) ## AK(A279T) Mutation Results The in vitro enzyme tests for the aspartate kinase (AK) A279T mutation showed remarkable feedback resistance properties: 1. **Enzyme Activity**: AK(A279T) showed comparable specific activity (1.61 ± 0.10 μmol min⁻¹ mg⁻¹) to the wild-type AK (1.60 ± 0.15 μmol min⁻¹ mg⁻¹) under non-inhibitory conditions. 2.…	1	1
95	Counterfactual tasks	Can knocking out E. coli's cholesterol absorption channel (NPC1L1) reduce allosteric feedback inhibition of its terpene synthesis pathway by impurities in the fermentation medium?	False premise. E. coli has no cholesterol absorption receptors (like mammalian NPC1L1) and does not use cholesterol as a membrane component or metabolite.	That's an interesting hypothesis, but **it's based on key misunderstandings about E. coli biology and cannot be directly achieved by knocking out NPC1L1**. Here's a breakdown: 1. **NPC1L1 is Not Present in E. coli:** * NPC1L1 is a **cholesterol transport protein found almost exclusively in the intestines of mammals (and some other vertebrates)**. * E. coli (and bacteria in general) **do not synth…	1	1	Based on current knowledge of **E. coli biology and metabolic engineering**, the answer is **no**, and here's why: ### Key Scientific Reasons: 1. **NPC1L1 is absent in E.coli:** NPC1L1 is a **mammalian-specific cholesterol transporter**. *E. coli* does not naturally encode NPC1L1 or any direct homolog. *E. coli* acquires sterols passively (if at all) via diffusion or potentially other non-specifi…	1	1	Based on the extensive document analysis and tool interactions, I can provide a definitive answer to your query: ### Answer: **No, knocking out E. coli's cholesterol absorption channel (NPC1L1) would not reduce allosteric feedback inhibition of its terpene synthesis pathway by fermentation medium impurities.** This is because: 1. **NPC1L1 doesn't exist in E. coli**: NPC1L1 is exclusively a **mamm…	1	1	# Response to E. coli Cholesterol Absorption Question There's a fundamental issue with your question: E. coli does not possess NPC1L1 (Niemann-Pick C1-Like 1), which is actually a mammalian protein involved in cholesterol absorption in the intestine. E. coli, as a prokaryote, has fundamentally different membrane structures and doesn't utilize cholesterol. To address the core of your question more…	1	1	# Regarding NPC1L1 in E. coli and Terpene Synthesis There is a fundamental misconception in the question. E. coli does not possess NPC1L1 (Niemann-Pick C1-Like 1), which is a cholesterol absorption channel found in mammals, particularly humans and other vertebrates. This protein is primarily expressed in the small intestine and liver of mammals where it plays a crucial role in cholesterol absorpt…	1	1	# Analysis of E. coli Cholesterol Transport and Terpene Synthesis Based on the available information I've gathered, I can provide an expert analysis of whether knocking out NPC1L1 in E. coli would affect terpene synthesis pathway regulation. ## Key Findings 1. **NPC1L1 is not present in E. coli:** NPC1L1 (Niemann-Pick C1-Like 1) is a eukaryotic membrane protein responsible for cholesterol absorpt…	1	1
96	Counterfactual tasks	To improve cellulose conversion, can strengthening E. coli's native cellulosome enable it to directly degrade wood?	False premise. E. coli cannot naturally degrade cellulose, let alone possess structurally complex cellulosomes (which are unique to certain anaerobic Clostridia). A cellulase system must be heavily introduced via metabolic engineering.	Strengthening **E. coli's native cellulosome will NOT enable it to directly degrade wood**, for several fundamental reasons: 1. **E. coli Lacks a Native Cellulosome:** This is the core issue. *E. coli* does **not** naturally produce a cellulosome. Cellulosomes are highly specialized, multi-enzyme complexes found *only* in certain anaerobic bacteria (like *Clostridium thermocellum*, *Ruminococcus …	1	1	The answer is **no**, strengthening *Escherichia coli*'s **native cellulosome-like structure** (which is minimal) **would not enable it to directly degrade wood**. Here's why: 1. **E. coli lacks a native cellulosome:** * True cellulosomes are large, multi-enzyme complexes evolved in anaerobic bacteria (e.g., *Clostridium thermocellum*) to efficiently degrade crystalline cellulose. * *E. coli* pos…	1	1	Based on the retrieved scientific literature and analysis of the snippets, here's the answer to your question: **Answer:** Strengthening *E. coli*'s native cellulosome **is not feasible** because *E. coli* **does not naturally possess a cellulosome**. Cellulosomes are multi-enzyme complexes found in specialized cellulolytic bacteria (e.g., *Clostridium* species), but *E. coli* lacks this native s…	1	1	# E. coli and Cellulose Degradation E. coli does not naturally possess a cellulosome - it lacks the native machinery to effectively degrade cellulose. The cellulosome concept refers to a complex multi-enzyme system found in certain cellulose-degrading microorganisms like Clostridium thermocellum, not in E. coli. While genetic engineering of E. coli for cellulose degradation is possible, it would …	1	1	# Strengthening E. coli's Native Cellulosome for Wood Degradation E. coli does not naturally possess a cellulosome complex. Cellulosomes are sophisticated multi-enzyme complexes found in certain cellulolytic bacteria like Clostridium thermocellum and some Ruminococcus species, but E. coli lacks this native machinery. Therefore, strengthening a "native cellulosome" in E. coli is not possible becau…	1	1	# Analysis of E. coli's Cellulose Degradation Capabilities To answer the question about strengthening E. coli's native cellulosome for wood degradation, I need to address several key points based on current understanding in synthetic biology. ## E. coli and Cellulosomes E. coli does not possess a native cellulosome. Cellulosomes are complex multi-enzyme structures found naturally in certain cellu…	1	1
97	Counterfactual tasks	After introducing the RuBisCO enzyme from cyanobacteria, can E. coli grow rapidly in the dark using CO2 from the air?	Principle error. RuBisCO only catalyzes carbon fixation, but the Calvin cycle requires massive amounts of ATP and NADPH. In the dark without exogenous organic energy input, E. coli lacks a photosystem to provide energy; a single enzyme cannot support growth.	No, simply introducing the **RuBisCO enzyme alone from cyanobacteria is not enough for *E. coli* to grow rapidly (or at all) in the dark using only CO₂ from the air.** Here's why: 1. **RuBisCO is Only One Component:** RuBisCO catalyzes the first major step of carbon fixation (incorporating CO₂ into an organic molecule, ribulose-1,5-bisphosphate). However, the **Calvin Cycle** relies on an **entir…	1	1	Based on the scientific principles and engineereing challenges detailed in the provided contexts: **No, E. coli cannot grow rapidly in the dark using CO₂ from air after introducing cyanobacterial RuBisCO alone.** Here's why: 1. **Incomplete Pathway:** Introducing only RuBisCO is insufficient. The entire Calvin-Benson-Bassham (CBB) cycle, including enzymes for RuBP regeneration and PGA reduction (…	1	1	Based on the retrieved scientific literature and analysis of the relevant sections, here is the answer to your query: **Answer:** After introducing cyanobacterial RuBisCO into *E. coli*, the engineered bacteria can **fix CO₂ heterotrophically but cannot grow rapidly in the dark using only atmospheric CO₂**. Key observations from the literature: 1. Engineered *E. coli* expressing cyanobacterial Ru…	1	0	# E. coli with RuBisCO: Growth in Dark on CO2? Simply introducing the RuBisCO enzyme from cyanobacteria would not enable E. coli to grow rapidly in the dark using CO2 from air. This approach faces several significant challenges: ## Key Limitations 1. **Incomplete carbon fixation pathway**: RuBisCO is just one enzyme in the Calvin cycle. E. coli lacks the other enzymes needed for a complete carbon…	1	1	No, introducing the RuBisCO enzyme from cyanobacteria alone would not enable E. coli to grow rapidly in the dark using CO2 from the air. While RuBisCO is a key enzyme in carbon fixation through the Calvin-Benson-Bassham cycle, several critical limitations would prevent dark CO2-dependent growth: 1. RuBisCO alone is insufficient - a complete carbon fixation pathway requires multiple additional enz…	1	1	# Growth of E. coli with Cyanobacterial RuBisCO in the Dark Based on my expertise in synthetic biology, I can provide an answer about E. coli engineered with cyanobacterial RuBisCO. **No, E. coli cannot grow rapidly in the dark using CO2 from the air after introducing only the RuBisCO enzyme from cyanobacteria.** ## Key Limitations: 1. **Incomplete Carbon Fixation Pathway**: RuBisCO is just one e…	1	1
98	Counterfactual tasks	Can introducing higher plant vacuolar aquaporins solve the water-loss shrinkage problem of E. coli in hyperosmotic fermenters?	False premise and biochemical logic error. E. coli lacks vacuolar structures. The metabolic engineering strategy against osmotic stress is to massively synthesize compatible solutes (like trehalose, betaine), not to introduce water channels.	While intriguing, introducing **higher plant vacuolar aquaporins (TIPs)** into *E. coli* is **unlikely to solve the water-loss shrinkage problem in hyperosmotic fermenters**, and may even worsen it. Here's a breakdown of the key reasons: 1. **Fundamental Misunderstanding of Aquaporin Function:** * Aquaporins are **passive channels** that facilitate the *diffusion* of water (and sometimes small so…	1	1	The answer is **NO**, introducing higher plant vacuolar aquaporins is **unlikely to effectively solve** the water-loss shrinkage problem in *E. coli* under hyperosmotic fermentation conditions. ### Scientific Basis: 1. **Functional Mismatch**: Plant vacuolar aquaporins (e.g., TIPs) regulate water flow across **tonoplast membranes** (vacuolar membranes) in plant cells. *E. coli* lacks vacuoles and…	1	1	Based on the retrieved information, here's a synthesized answer to your query: ### Answer: Introducing higher plant vacuolar aquaporins into E. coli is **unlikely to fully solve water-loss shrinkage in hyperosmotic fermenters**, based on the following evidence from bacterial aquaporin research: 1. **Native E. coli aquaporin (EcAqpZ) shows inconsistent functionality**: Studies report conflicting e…	0	0	# Using Vacuolar Aquaporins to Address E. coli Osmotic Stress It's an interesting hypothesis, but there are several considerations to evaluate: ## Challenges with this approach 1. **Fundamental differences in systems**: Plant vacuolar aquaporins (TIPs) evolved to regulate water flow between vacuoles and cytoplasm in eukaryotic cells with dedicated organelles. E. coli lacks vacuoles and has differ…	1	0	# Introducing Plant Vacuolar Aquaporins in E. coli for Hyperosmotic Stress Management Introducing higher plant vacuolar aquaporins (such as TIPs - Tonoplast Intrinsic Proteins) into E. coli could potentially help mitigate the water-loss shrinkage problem in hyperosmotic fermenters, but with important limitations and considerations. ## Potential Benefits: - Plant vacuolar aquaporins, particularly …	1	1	# Addressing E. coli Water-Loss Shrinkage in Hyperosmotic Fermenters Using Plant Vacuolar Aquaporins Based on the available information, I can provide an expert assessment of whether introducing higher plant vacuolar aquaporins might solve the water-loss shrinkage problem of E. coli in hyperosmotic fermenters. ## Understanding the Problem From the retrieved information, I can confirm that E. coli…	1	1
99	Counterfactual tasks	Can overexpressing 'Methyl-coenzyme M reductase (MCR)' in E. coli enable it to directly ferment glucose to methane gas under aerobic conditions?	Double error (Principle and Fact). MCR is a core enzyme exclusive to methanogenic archaea. It contains a nickel-porphyrin cofactor and is extremely sensitive to oxygen (strictly anaerobic). It is impossible to have aerobic activity and produce methane in E. coli.	No, overexpressing Methyl-coenzyme M reductase (MCR) alone in *E. coli* **will not enable it to ferment glucose to methane under aerobic conditions.** This approach faces several fundamental biological barriers: 1. **MCR Requires Specific Cofactors:** MCR is a highly specialized enzyme found only in methanogenic archaea. It absolutely requires unique coenzymes that *E. coli* does not produce: * *…	1	1	The overexpression of **Methyl-coenzyme M reductase (MCR)** in *E. coli* **would not enable methane production from glucose under aerobic conditions**. Here is why: 1. **Oxygen Sensitivity**: - MCR requires the nickel cofactor F430 in its reduced Ni(I) state for activity, which is **highly oxygen-sensitive**. Aerobic conditions irreversibly oxidize Ni(I) to Ni(II), inactivating the enzyme. - Cont…	1	1	Based on the retrieved scientific information and analysis of key documents, here is the answer to your query: **Answer:** No, overexpressing Methyl-coenzyme M reductase (MCR) in E. coli cannot enable it to directly ferment glucose to methane gas under aerobic conditions. Key reasons supported by the evidence: 1. **MCR requires strict anaerobic conditions**: - MCR and its nickel-containing F430 c…	1	1	# Overexpressing MCR in E. coli for Methane Production from Glucose This approach faces several fundamental challenges that make it unlikely to work as described: 1. **Incompatible biochemistry**: Methyl-coenzyme M reductase (MCR) is not a standalone enzyme but part of a complex methanogenic pathway found in archaea, not bacteria. It requires specific cofactors (F430), electron donors, and associ…	1	1	No, overexpressing Methyl-coenzyme M reductase (MCR) in E. coli would not enable it to directly ferment glucose to methane gas under aerobic conditions for several fundamental reasons: 1. MCR is an oxygen-sensitive enzyme that is irreversibly inactivated by oxygen. It requires strictly anaerobic conditions to function. 2. MCR is only the terminal enzyme in methanogenesis, and E. coli lacks the co…	1	1	# Overexpressing MCR in E. coli for Methane Production: Analysis Based on my expertise in synthetic biology, I need to address whether overexpressing Methyl-coenzyme M reductase (MCR) in E. coli would enable it to directly ferment glucose to methane gas under aerobic conditions. ## Key Factors to Consider While I wasn't able to retrieve specific information about MCR from the available documents,…	1	1
100	Counterfactual tasks	Can knocking out E. coli's chitin synthase make its cell wall thinner, thereby facilitating the massive extracellular secretion of products?	Factual error. The main component of the E. coli cell wall is peptidoglycan, not chitin. Chitin is a component of fungal cell walls and insect exoskeletons.	That's an interesting hypothesis, but **it's based on a fundamental misconception: E. coli does not have chitin synthase or a chitin-based cell wall.** Here's a breakdown of why the premise is flawed and what actually matters for extracellular secretion in E. coli: 1. **E. coli's Cell Wall Composition:** * The primary structural component of the *E. coli* cell wall is **peptidoglycan (murein)**, …	1	1	Based on scientific knowledge: **No, knocking out E. coli's chitin synthase cannot make its cell wall thinner or facilitate massive extracellular secretion of products.** Here's why: 1. **E. coli lacks chitin synthase:** Chitin synthase is an enzyme found in **fungi**, insects, crustaceans, and some other organisms. It synthesizes **chitin**, which is a polysaccharide component of their cell wall…	1	1	No, knocking out chitin synthase in E. coli cannot make its cell wall thinner because E. coli does not naturally produce chitin or have chitin synthase genes. E. coli's cell wall composition is primarily peptidoglycan, not chitin. Research shows engineering thicker cell walls (e.g., through gltA overexpression) enhances intracellular product accumulation, but thinning the wall to facilitate extra…	1	1	# E. coli Doesn't Have Chitin Synthase E. coli doesn't possess chitin synthase genes or produce chitin. E. coli has a peptidoglycan cell wall (not a chitin-based wall), which is composed of alternating N-acetylglucosamine (GlcNAc) and N-acetylmuramic acid (MurNAc) sugars cross-linked by peptide bridges. For enhancing extracellular secretion in E. coli, several approaches are actually used: 1. Mod…	1	1	# Response to Question about E. coli's Chitin Synthase No, knocking out chitin synthase in E. coli would not make its cell wall thinner or facilitate extracellular secretion because E. coli does not possess chitin synthase genes or produce chitin at all. E. coli has a cell wall composed primarily of peptidoglycan (also called murein), which consists of sugar chains cross-linked by peptide bridges…	1	1	# E. coli Chitin Synthase and Cell Wall Engineering Based on my knowledge of microbial biology, I need to address a fundamental misconception in your question. **E. coli does not possess chitin synthase enzymes.** Chitin and chitin synthases are primarily found in fungi, insects, and some other organisms, but not in bacteria like E. coli. E. coli has a Gram-negative bacterial cell wall with the f…	1	1
101	Counterfactual tasks	When producing long-chain fatty acids, can upregulating E. coli's 'Brown Adipose Tissue (BAT) differentiation factor' promote lipid accumulation?	Hallucination. Brown Adipose Tissue and its differentiation factors are biological concepts unique to higher mammals and completely nonexistent in the prokaryotic single-cell E. coli.	That's an insightful question at the intersection of mammalian metabolism and bacterial engineering, but the answer is **no**, upregulating mammalian "Brown Adipose Tissue (BAT) differentiation factors" (like UCP1, PRDM16, or PGC-1α) **would not promote lipid accumulation in E. coli** and is biologically infeasible. Here's why: 1. **Fundamental Biological Disconnect:** * **BAT is Uniquely Mammali…	1	1	The approach described is scientifically invalid and cannot promote lipid accumulation in E. coli. Here's why and what actually works: 1. **BAT is exclusively mammalian:** Brown Adipose Tissue (BAT) differentiation factors (e.g., PRDM16, UCP1) are specific to mammals. E. coli, a prokaryote, fundamentally lacks the genetic machinery, cellular structures (organelles, adipose tissue), and regulatory…	1	1	Based on the retrieved scientific literature, there is no evidence that upregulating a "Brown Adipose Tissue (BAT) differentiation factor" promotes lipid accumulation in E. coli during long-chain fatty acid production. Key findings from the analysis: 1. BAT differentiation factors (like FSP27, AKT1/AKT2, Zfat) are mammalian-specific regulators: - These factors control adipocyte differentiation an…	1	1	There is a fundamental misconception in your question. E. coli does not have a "Brown Adipose Tissue (BAT) differentiation factor" gene or protein. BAT differentiation factors are specific to mammals and other higher eukaryotes, as brown adipose tissue is a specialized type of fat tissue found in mammals that's involved in thermogenesis. E. coli is a prokaryotic organism with a much simpler cellu…	1	1	# E. coli and BAT Differentiation Factors in Fatty Acid Production There appears to be a fundamental misconception in the question. E. coli does not possess a "Brown Adipose Tissue (BAT) differentiation factor" as BAT is a specialized type of adipose tissue found in mammals, not in bacteria. To clarify: 1. E. coli is a prokaryotic organism that lacks the complex cellular structures and differenti…	1	1	# Brown Adipose Tissue (BAT) Differentiation Factor in E. coli Based on my expertise in synthetic biology and the information gathered through the section reader tool, I need to clarify an important misconception in the question. **E. coli does not possess a "Brown Adipose Tissue (BAT) differentiation factor."** Brown adipose tissue is specific to mammals and other higher eukaryotes, not bacteria…	1	1
102	Counterfactual tasks	When expressing eukaryotic antibodies in E. coli, can its native Golgi glycosylation network be utilized to achieve humanized modification of the product?	False premise. E. coli lacks a Golgi apparatus and naturally lacks N-linked glycosylation capabilities (it only has specific O-glycosylation or heterologous glycosylation systems from Campylobacter jejuni).	The short answer is **no, E. coli absolutely cannot utilize its own "native Golgi glycosylation network" for humanizing antibody glycosylation because it lacks both Golgi apparatus and native eukaryotic glycosylation pathways.** Here's a detailed breakdown: 1. **Fundamental Cellular Differences:** * **E. coli (Prokaryote):** Lacks membrane-bound organelles like the endoplasmic reticulum (ER) and …	1	1	Based on synthetic biology principles and the provided context: **No.** *Escherichia coli* **cannot utilize a native Golgi glycosylation network to achieve humanized modification of eukaryotic antibodies** because: 1. **Lack of Golgi Apparatus:** E. coli is a prokaryote and **does not possess a Golgi apparatus**. The Golgi is an organelle exclusive to eukaryotic cells where complex N-glycan proce…	1	1	No, E. coli cannot utilize its native Golgi glycosylation network for humanized antibody modification as prokaryotes lack Golgi apparatus and native glycosylation machinery. However, humanized glycosylation can be achieved through engineered pathways introducing heterologous eukaryotic enzymes into specialized compartments. Citations used: 1. Designing an Artificial Golgi Reactor to Achieve Targe…	1	0	# E. coli and Antibody Glycosylation No, E. coli cannot utilize a eukaryotic Golgi glycosylation network because: 1. **E. coli lacks Golgi apparatus** - As a prokaryote, E. coli has no membrane-bound organelles including the Golgi apparatus that performs glycosylation in eukaryotes. 2. **Missing glycosylation machinery** - E. coli lacks the complex enzymatic pathways required for mammalian-type N…	1	1	# Antibody Expression in E. coli and Glycosylation No, E. coli cannot utilize a native Golgi glycosylation network to achieve humanized modification of antibodies because prokaryotic organisms like E. coli completely lack the Golgi apparatus and the associated eukaryotic glycosylation machinery. Key limitations include: 1. **Absence of organelles**: E. coli is a prokaryote without membrane-bound …	1	1	No, E. coli cannot utilize a native Golgi glycosylation network to achieve humanized modification of antibodies because E. coli is a prokaryote and does not possess a Golgi apparatus or any eukaryotic-like glycosylation machinery. From the information gathered, I found that E. coli completely lacks endogenous N-linked glycosylation machinery, making it a 'blank slate' for glycosylation engineerin…	1	1
103	Counterfactual tasks	Can knocking out E. coli's telomerase prevent unlimited cell expansion in the late fermentation stage, achieving decoupling of growth and production?	False premise. E. coli has a circular chromosome, no telomeres, and naturally no telomerase. Controlling growth should target central metabolic nodes or cell division genes (like ftsZ).	That's an interesting concept, but **knocking out telomerase in *E. coli* would be irrelevant and would not prevent unlimited cell expansion or achieve decoupling of growth and production.** Here's why: 1. **No Telomeres, No Telomerase:** *E. coli* possesses a **circular chromosome**. Telomeres (the protective caps) and telomerase (the enzyme that maintains them) are **essential features only for…	1	1	Based on synthetic biology principles: **No, knocking out telomerase in E. coli cannot prevent unlimited cell expansion or achieve decoupling of growth and production.** Here's why: 1. **E. coli lacks telomeres and telomerase:** Telomeres are protective caps found at the ends of **linear** eukaryotic chromosomes. Telomerase maintains these telomeres. **E. coli has a circular chromosome**, not lin…	1	1	Based on the research findings, here is the answer to your question: **1. Telomerase Absence in E. coli:** E. coli does not possess telomerase because it has a circular chromosome without telomeres (linear chromosome ends). This is confirmed by the absence of telomerase-related genes in its genome and chromosomal structure studies. Knocking out a non-existent enzyme is impossible, making the core…	1	1	# E. coli and Telomerase: A Conceptual Issue E. coli does not possess telomerase or telomeres. Bacteria like E. coli have circular chromosomes rather than linear chromosomes with telomeres that require maintenance by telomerase. ## Alternative Approaches for Growth Decoupling To achieve decoupling of growth and production in E. coli fermentation, you would need different strategies: 1. **Conditio…	1	1	# E. coli Telomerase Knockout and Growth Decoupling The premise of the question contains a fundamental misconception - E. coli does not possess telomerase or telomeres. Unlike eukaryotic organisms, E. coli has a circular chromosome rather than linear chromosomes, eliminating the end-replication problem that telomeres and telomerase evolved to address. For decoupling growth from production in E. c…	1	1	# E. coli Lacks Telomeres and Telomerase Based on my knowledge of bacterial biology and the search results, I need to address a fundamental misconception in your question. **E. coli does not possess telomeres or telomerase enzymes.** These structures and enzymes are specific to eukaryotic organisms. ## Key Differences Between Bacterial and Eukaryotic Chromosomes Bacteria like E. coli have fundame…	1	1
104	Counterfactual tasks	Can overexpressing E. coli's endogenous nitrogenase complex (nif gene cluster) completely eliminate the need for liquid ammonia addition in industrial fermentation?	Factual error. Wild-type E. coli genomes do not contain nitrogenase (nif) gene clusters and cannot naturally fix nitrogen. An extremely complex heterologous transplantation of the entire gene cluster is required for this to even be possible.	The idea of engineering *E. coli* for endogenous nitrogen fixation (using the nif genes) to eliminate ammonia addition is conceptually fascinating and an active research area. However, **it is highly unlikely to completely eliminate the need for ammonia supplementation in industrial fermentations in the near future, primarily due to significant biological and practical hurdles.** Here's a breakdo…	0	0	Based on current scientific knowledge: 1. **E. coli lacks a functional endogenous nif gene cluster.** Unlike nitrogen-fixing bacteria like *Klebsiella oxytoca* or *Azotobacter vinelandii*, *E. coli* does not naturally possess the complete set of functional `nif` genes required for nitrogen fixation. Its genome contains some remnants or homologs, but these are not active or sufficient to produce a…	1	1	Based on the retrieved scientific literature and analysis of nitrogenase engineering in *E. coli*, the answer to your question is: **No, overexpressing *E. coli*' endogenous nitrogenase complex (nif gene cluster) cannot completely eliminate the need for liquid ammonia addition in industrial fermentation.** Here's why: 1. **E. coli lacks endogenous nitrogenase**: *E. coli* does not naturally posse…	1	1	# Overexpressing E. coli's Endogenous Nitrogenase Complex E. coli does not actually possess an endogenous nitrogenase complex. The nif gene cluster is naturally found in nitrogen-fixing bacteria like Klebsiella pneumoniae, Azotobacter vinelandii, and certain cyanobacteria, but not in wild-type E. coli. Even if the nif genes were successfully introduced and expressed in E. coli, completely elimina…	1	1	# Overexpressing E. coli's Nitrogenase Complex for Nitrogen Fixation E. coli does not naturally possess an endogenous nitrogenase complex or nif gene cluster. E. coli is not a diazotroph (nitrogen-fixing organism) and lacks the native genetic machinery to fix atmospheric nitrogen. Regarding the question of eliminating ammonia addition in industrial fermentation through nitrogenase expression: 1. …	1	1	No, overexpressing E. coli's endogenous nitrogenase complex cannot eliminate the need for liquid ammonia in industrial fermentation because E. coli does not possess an endogenous nitrogenase complex. E. coli lacks the nif gene cluster required for nitrogen fixation. While it is theoretically possible to engineer nitrogen fixation capability into E. coli by introducing nitrogenase genes from nitro…	1	1
105	Counterfactual tasks	Is it possible to maintain the subculture stability of highly engineered plasmids in industrial continuous fermentation by inhibiting E. coli's meiosis process?	Factual error. E. coli reproduces asexually through binary fission and does not undergo meiosis. Plasmid stability is maintained through toxin-antitoxin systems, resistance genes, or auxotrophic complementation.	No, inhibiting meiosis **is not relevant or possible** for maintaining plasmid stability in *E. coli* during continuous fermentation, because **E. coli does not undergo meiosis.** Here's a breakdown of why the premise is flawed and what actually matters for plasmid stability: 1. **E. coli Reproduction is Asexual:** E. coli reproduces exclusively through **binary fission**, a form of asexual repro…	1	1	The short answer is **no, this approach is fundamentally flawed**. Here's why: 1. **E. coli does not undergo meiosis.** Meiosis is a type of cell division found **only in eukaryotes** (plants, animals, fungi, protists) that halves the chromosome number to produce gametes. *E. coli* is a **prokaryote** (bacterium). It reproduces exclusively through **binary fission**, an asexual process where one …	1	1	Answer: No, inhibiting meiosis is not relevant for plasmid stability in E. coli as E. coli is a prokaryote that reproduces asexually through binary fission, not meiosis. Maintaining plasmid stability in industrial continuous fermentation requires: 1. Using plasmid addiction systems (e.g., toxin-antitoxin) for post-segregational killing 2. Optimizing fermentation conditions (glucose concentration,…	1	1	# Meiosis in E. coli and Plasmid Stability There's a fundamental misconception in your question that I should address first: E. coli does not undergo meiosis. Meiosis is a process specific to eukaryotic cells that leads to the production of gametes. E. coli, being a prokaryotic organism, reproduces asexually through binary fission. ## Actual Mechanisms of Plasmid Loss in Continuous Fermentation T…	1	1	# Maintaining Plasmid Stability in E. coli Continuous Fermentation No, it is not possible to maintain plasmid stability by inhibiting E. coli's meiosis process because E. coli does not undergo meiosis. As a prokaryotic organism, E. coli reproduces asexually through binary fission, not through sexual reproduction involving meiosis. Plasmid instability in continuous fermentation is actually caused …	1	1	# Maintaining Plasmid Stability in E. coli Fermentation The question contains a fundamental misconception about bacterial reproduction that I need to address before discussing plasmid stability in industrial fermentation. ## E. coli Reproduction Mechanism Based on my understanding of bacterial biology, **E. coli does not undergo meiosis**. Meiosis is a type of cell division that occurs in eukaryo…	1	1
106	Counterfactual tasks	When using CRISPR-Cas9 for E. coli gene knockouts, must it rely on its native NHEJ (Non-Homologous End Joining) system for break repair?	Factual error. E. coli naturally possesses almost no effective NHEJ system. CRISPR-mediated double-strand breaks will directly lead to E. coli death. A homologous repair template must be provided simultaneously, and an efficient homologous recombination system (like Lambda-Red's Exo, Bet, Gam) must be exogenously expressed for repair.	No, **CRISPR-Cas9 gene knockouts in *E. coli* do NOT need to rely on its native NHEJ system**, and in fact, **relying solely on NHEJ is highly inefficient and often unsuccessful** for generating knockouts. Here's why: 1. **Inefficient & Error-Prone NHEJ in *E. coli***: * Unlike eukaryotes, *E. coli* possesses a relatively **inefficient NHEJ pathway** (requiring Ku and LigD proteins). * Crucially,…	0	0	No. **E. coli typically relies on *homologous recombination (HR)* with a provided donor DNA template, NOT its weak native NHEJ system, for CRISPR-Cas9 gene knockouts.** Here's why, based on the context and established knowledge: 1. **E. coli lacks a robust NHEJ pathway:** The context ([Scarless Cas9 Assisted Recombineering...]) explicitly states that E. coli "lacks robust systems for double-stran…	1	0	Based on the retrieved information from the provided tools, here is the answer to your question: **Answer:** No, CRISPR-Cas9 gene knockouts in *E. coli* **do not rely on its native NHEJ system** for break repair. Instead, they primarily depend on **homologous recombination (HR)**-based repair mechanisms. This is because *E. coli* lacks a robust NHEJ pathway, making CRISPR-Cas9-induced double-stra…	1	1	# CRISPR-Cas9 in E. coli Gene Knockouts E. coli presents a unique challenge for CRISPR-Cas9 gene knockout approaches because, unlike eukaryotes, it lacks a canonical Non-Homologous End Joining (NHEJ) system. ## Key considerations: 1. **Native repair limitations**: E. coli does not possess the classical NHEJ pathway found in eukaryotes. This means double-strand breaks (DSBs) created by Cas9 are ty…	1	1	# CRISPR-Cas9 for E. coli Gene Knockouts and DNA Repair No, E. coli does not rely on its native NHEJ system for break repair when using CRISPR-Cas9 for gene knockouts because E. coli lacks an efficient NHEJ repair pathway. E. coli primarily uses homologous recombination (HR) for DNA repair, not NHEJ. This is a key consideration when designing CRISPR-Cas9 strategies for this organism. When perform…	1	1	# CRISPR-Cas9 in E. coli: DNA Repair Mechanisms No, E. coli does not rely on its native NHEJ system for CRISPR-Cas9 mediated gene knockouts because E. coli and most prokaryotes lack a canonical Non-Homologous End Joining (NHEJ) pathway. ## Key points about DNA repair in E. coli: 1. **Limited NHEJ in E. coli**: Unlike eukaryotes, E. coli has no efficient native NHEJ system. While some bacteria pos…	1	1
107	Counterfactual tasks	To increase the flux of the TCA cycle in E. coli, should a Mitochondrial Target Signal (MTS) be fused to the heterologous citrate synthase?	False premise. E. coli is a prokaryote and does not have mitochondria. All TCA cycle enzymes are free in the cytoplasm; fusing a mitochondrial targeting signal is completely ineffective and may cause protein misfolding.	To increase TCA cycle flux in **E. coli, fusion of a Mitochondrial Target Signal (MTS) to heterologous citrate synthase is unnecessary and potentially counterproductive**. Here's why, along with better approaches: ### Why **MTS is not needed** in E. coli: 1. **No Mitochondria in Prokaryotes**: E. coli is a bacterium lacking mitochondria. Its TCA cycle operates directly in the **cytosol**, not in …	1	1	Based on the scientific principles of prokaryotic cell biology: **No, a Mitochondrial Target Signal (MTS) should NOT be fused to heterologous citrate synthase in *E. coli*.** **Reason:** *E. coli* is a **prokaryote** and lacks mitochondria. An MTS is a eukaryotic peptide sequence that directs proteins to mitochondria. Fusing an MTS to a protein in *E. coli* would be functionally irrelevant since …	1	1	No, a Mitochondrial Target Signal (MTS) should not be fused to heterologous citrate synthase when expressing it in E. coli. Since E. coli lacks mitochondria, the MTS serves no function and may interfere with proper protein folding or localization. The enzyme should be expressed without the MTS in the cytoplasmic compartment. Citations: 1. [26] from 'metabolic-engineering-of-the-fungal-d-galacturo…	1	1	# Regarding MTS and Citrate Synthase in E. coli E. coli does not contain mitochondria, so adding a Mitochondrial Targeting Signal (MTS) to citrate synthase would not be appropriate or effective for increasing TCA cycle flux in this organism. In E. coli, the TCA cycle enzymes (including native citrate synthase) are located in the cytoplasm, not in membrane-bound organelles. When expressing a heter…	1	1	No, a Mitochondrial Target Signal (MTS) should not be fused to heterologous citrate synthase when trying to increase TCA cycle flux in E. coli. This approach would be inappropriate and ineffective for several fundamental reasons: 1. E. coli is a prokaryotic organism that lacks mitochondria, so mitochondrial targeting signals have no relevant targeting machinery to interact with. 2. In E. coli, th…	1	1	# Mitochondrial Target Signal (MTS) for Heterologous Citrate Synthase in E. coli ## Short Answer No, a Mitochondrial Target Signal (MTS) should not be fused to heterologous citrate synthase to increase TCA cycle flux in E. coli. ## Explanation E. coli is a prokaryotic organism that lacks mitochondria or any equivalent subcellular compartments that would require mitochondrial targeting signals. In…	1	1
108	Counterfactual tasks	When producing the artemisinin precursor, can knocking out E. coli's ergosterol synthesis pathway direct all carbon flux to amorphadiene?	False premise. E. coli itself does not synthesize ergosterol; ergosterol is a membrane lipid component unique to fungi like yeast. In E. coli, attention should be paid to the competition from endogenous menaquinone or ubiquinone synthesis.	That's a great question addressing a key strategy in metabolic engineering for artemisinin precursors. The short answer is: **No, knocking out *E. coli's* hopanoid (not ergosterol) pathway will *not* automatically direct *all* carbon flux to amorphadiene, but it is a crucial and necessary step that *significantly improves* flux towards your target compound.** Here's a more detailed explanation of…	1	1	Based on synthetic biology principles: 1. **Knocking out ergosterol synthesis (e.g., deleting genes like `erg12`)** **does redirect significant carbon flux** towards the amorphadiene pathway in engineered *E. coli*. Ergosterol and amorphadiene both compete for the key precursor farnesyl diphosphate (FPP). Eliminating ergosterol production frees up FPP pools for amorphadiene synthesis. 2. **Howeve…	0	0	After analyzing the technical constraints and retrieval challenges, I'll directly address your query based on established synthetic biology literature and engineering principles: **Answer:** Knocking out E. coli's ergosterol (specifically, **sterol**) synthesis pathway **does redirect carbon flux toward amorphadiene production** but **cannot direct *all* carbon flux** to it. This is because: 1. *…	0	0	# Artemisinin Precursor Production in E. coli Regarding your question about knocking out E. coli's ergosterol pathway to enhance amorphadiene production: E. coli actually doesn't have an ergosterol synthesis pathway - ergosterol is primarily found in fungi, not bacteria. E. coli has a different sterol, hopanoid, and membrane lipid composition. For improving amorphadiene production (an artemisinin…	1	1	# Knocking out E. coli's ergosterol synthesis pathway for artemisinin precursor production No, knocking out E. coli's ergosterol synthesis pathway cannot direct all carbon flux to amorphadiene production because E. coli naturally lacks an ergosterol synthesis pathway. Ergosterol is primarily found in fungi, not bacteria. For improving amorphadiene (an artemisinin precursor) production in E. coli,…	1	1	# Answer: Knocking Out E. coli's Ergosterol Synthesis Pathway for Amorphadiene Production Based on the information gathered, I need to address an important misconception in the question: **E. coli does not possess an ergosterol synthesis pathway**. Ergosterol is primarily found in fungi and some protists, not in bacteria like E. coli. Here's why this matters for artemisinin precursor production: …	1	1
109	Counterfactual tasks	In E. coli, can overexpressing the Spliceosome complex accelerate the translation efficiency of long polycistronic mRNAs?	False premise. The vast majority of E. coli genes have no introns. A spliceosome complex does not exist and is not needed for mRNA processing. Transcription and translation are directly coupled.	No, **overexpressing spliceosome components in E. coli would not accelerate the translation efficiency of long polycistronic mRNAs, and is fundamentally misguided.** Here's why: 1. **E. coli is a Prokaryote Without Spliceosomes:** * Spliceosomes are complex molecular machines found **only in the nucleus of eukaryotic cells**. * Their function is to remove non-coding introns from pre-messenger RNA…	1	1	**Answer:** No, overexpressing the spliceosome complex in *E. coli* **would not accelerate translation efficiency of polycistronic mRNAs**. ### Key Reasons: 1. **Prokaryotes Lack Spliceosomes**: Spliceosomes are **exclusively eukaryotic complexes** responsible for pre-mRNA splicing. *E. coli* and other bacteria do not possess spliceosomes, introns (in most genes), or the nuclear-cytoplasmic compa…	1	1	Based on the scientific literature retrieved through the tools, I can provide the following answer: **Answer:** No, overexpressing the Spliceosome complex in *E. coli* is not known to accelerate translation efficiency of long polycistronic mRNAs. This is because: 1. Spliceosomes are eukaryotic complexes not naturally present in prokaryotes like *E. coli* 2. *E. coli* lacks introns in its genome, …	1	1	# Regarding Spliceosomes and E. coli Translation There's a fundamental misconception in your question that I should address: **E. coli does not have spliceosomes.** The spliceosome complex is specific to eukaryotes and is involved in pre-mRNA splicing - a process that does not occur in bacteria like E. coli. In E. coli and other prokaryotes: 1. There is no nuclear membrane (no nucleus), so transc…	1	1	This question contains a fundamental misconception. E. coli, as a prokaryotic organism, does not have spliceosomes or splicing mechanisms at all. Spliceosomes are complex molecular machines found exclusively in eukaryotes that remove introns from pre-mRNA transcripts. Prokaryotic organisms like E. coli: 1. Do not possess introns in most of their genes 2. Do not have spliceosomes or splicing machi…	1	1	# Overexpressing the Spliceosome Complex in E. coli and Polycistronic mRNA Translation Based on my analysis of the available literature, I need to address a fundamental misconception in the question: ## Key Finding: E. coli Does Not Possess Spliceosomes E. coli, being a prokaryotic organism, **does not have a spliceosome complex**. Spliceosomes are complex ribonucleoprotein assemblies found exclu…	1	1
110	Counterfactual tasks	In metabolic engineering, can E. coli's native chloroplasts be used to carry out photosynthesis to directly fix CO2 for methanogenesis?	Severe factual error (Hallucination). E. coli is a chemoheterotrophic bacterium without chloroplasts; it cannot naturally fix CO2, and it completely lacks the pathway for methanogenesis (which is a trait of archaea).	That's an interesting question, but it stems from a fundamental misunderstanding of *E. coli* biology. **No, this is not possible.** Here's why, broken down: 1. **E. coli Does NOT Have Chloroplasts:** * Chloroplasts are organelles found only in **plants and algae**. They are the result of an ancient endosymbiotic event where a cyanobacterium was engulfed by a eukaryotic cell. * *Escherichia coli*…	1	1	Based on synthetic biology knowledge: **No, E. coli does not possess native chloroplasts and cannot carry out photosynthesis or use chloroplasts for CO₂ fixation in methanogenesis.** Here's the scientific breakdown: 1. **Absence of Chloroplasts:** Chloroplasts are organelles found **only** in plants and some protists (algae). **E. coli is a bacterium** and therefore **does not have chloroplasts.*…	1	1	Based on the retrieved scientific evidence and fundamental biological knowledge: 1. **E. coli lacks native chloroplasts**: Chloroplasts are plant-specific organelles derived from endosymbiotic cyanobacteria. As a prokaryotic bacterium, E. coli does not possess chloroplasts. This is evidenced by: - Chloroplasts being exclusive to eukaryotic organisms like plants and algae (genes-for-the-peptidogly…	1	1	# E. coli and Photosynthesis E. coli does not have native chloroplasts or any photosynthetic capability. Chloroplasts are organelles found only in plant cells and some algae, not in bacteria like E. coli. E. coli is a heterotrophic bacterium that obtains energy by consuming organic carbon compounds. It lacks both the cellular structures (chloroplasts) and the biochemical pathways required for pho…	1	1	# E. coli and Photosynthesis for Methanogenesis No, E. coli does not have native chloroplasts or any photosynthetic apparatus. E. coli is a prokaryotic bacterium, while chloroplasts are organelles found exclusively in eukaryotic photosynthetic organisms such as plants and algae. For metabolic engineering approaches that aim to use photosynthesis to fix CO2 for methanogenesis, researchers would ne…	1	1	# E. coli and Chloroplasts: A Fundamental Clarification The question contains a misconception that needs to be addressed: **E. coli does not have native chloroplasts**. ## Key Facts About E. coli: 1. **E. coli is a prokaryotic organism** - As a bacterium, E. coli is a prokaryote and lacks membrane-bound organelles. 2. **Chloroplasts are exclusive to eukaryotic organisms** - Chloroplasts are speci…	1	1
111	Counterfactual tasks	Can we break mass conservation by overexpressing E. coli's endogenous 'alcohol dehydrogenase III' to increase the theoretical yield of glucose to ethanol to 0.8 g/g?	Principle error. According to stoichiometry and mass conservation, anaerobic glycolysis of glucose (C6) to ethanol (C2) inevitably releases CO2 (C1). The theoretical maximum carbon conversion is 66%, meaning the maximum yield is 0.51 g/g. No enzyme overexpression can break this theoretical limit.	No, overexpressing *E. coli*'s endogenous **alcohol dehydrogenase III (AdhP)** cannot break mass conservation or achieve a glucose-to-ethanol yield of **0.8 g/g**. This is fundamentally impossible due to stoichiometric constraints and the biochemistry of ethanol fermentation. Here's why: ### 1. **Mass Conservation Cannot Be Broken** - Glucose (C₆H₁₂O₆) has a molecular weight of **180 g/mol**. - E…	1	1	The proposed strategy **cannot violate mass conservation principles** to achieve 0.8 g ethanol/g glucose. Here's why: 1. **Carbon Stoichiometry Constraint:** * Glucose: C₆H₁₂O₆ (MW = 180 g/mol) * Ethanol: C₂H₅OH (MW = 46 g/mol) * Maximum theoretical carbon yield: 6 carbons in glucose → 3 ethanol molecules (6 carbons) * Max. theoretical mass yield: (3 * 46 g) / 180 g = 138 g / 180 g = **0.511 g/g*…	1	1	No, mass conservation cannot be broken. The theoretical maximum yield for glucose to ethanol conversion is 0.511 g/g. Overexpressing E. coli's endogenous alcohol dehydrogenase III alone cannot achieve 0.8 g/g yield due to: 1. Stoichiometric constraints (C6H12O6 → 2C2H5OH + 2CO2) 2. Native pathway limitations producing mixed acids 3. Low activity compared to heterologous enzymes Strategies achievi…	1	1	# Evaluating Mass Conservation in Glucose to Ethanol Conversion No, we cannot break mass conservation by overexpressing alcohol dehydrogenase III or any other enzyme. The theoretical yield of glucose to ethanol is constrained by stoichiometry and thermodynamics, not just by enzyme activity. ## Standard Fermentation Stoichiometry The theoretical maximum yield for glucose to ethanol conversion is d…	1	1	# Can we break mass conservation by overexpressing E. coli's endogenous 'alcohol dehydrogenase III'? No, we cannot break the law of mass conservation by overexpressing alcohol dehydrogenase III (or any enzyme) in E. coli. The theoretical maximum yield of ethanol from glucose is limited by stoichiometry and thermodynamics, not by enzyme levels. The maximum theoretical yield of ethanol from glucose…	1	1	# Analysis of Mass Conservation in Glucose to Ethanol Conversion No, we cannot break mass conservation by overexpressing E. coli's endogenous alcohol dehydrogenase III. Mass conservation is a fundamental law of nature that cannot be broken by genetic modifications or enzyme overexpression. ## Theoretical Yield of Glucose to Ethanol Conversion The theoretical maximum yield of ethanol from glucose …	1	1
112	Counterfactual tasks	Predict the effect of deleting the fabG gene in C. glutamicum PUT4 without replacing it with E. cloacae speC1.	Without replacing fabG with E. cloacae speC1, C. glutamicum PUT4 would likely be unable to produce fatty acids and may have decreased viability or growth rate.	Deleting the `fabG` gene in *C. glutamicum* PUT4 without replacing it with *E. cloacae* `speC` **is expected to be lethal or severely growth-inhibiting unless the medium is supplemented with exogenous fatty acids.** Here's a breakdown of the effects: 1. **fabG Function:** The `fabG` gene encodes **3-ketoacyl-ACP reductase**. This enzyme is essential for the core type II Fatty Acid Synthesis (FAS …	1	1	Based on synthetic biology principles and the context: **Deleting fabG in C. glutamicum PUT4 without replacing it with speC1 would likely decrease putrescine production and impair NADPH-dependent biosynthesis pathways.** **Key reasons:** 1. **Loss of speC1 enzyme:** PUT4 (derived from PUT2) expresses speC1 (ornithine decarboxylase) *at the fabG locus*. Deleting fabG without reinserting speC1 remo…	1	1	Based on the retrieved scientific literature, here's the predicted effect of deleting the fabG gene in C. glutamicum PUT4 without replacing it with E. cloacae speC1: **Predicted Effects:** 1. **Enhanced NADPH availability**: Deletion of fabG increases metabolic flux through the oxidative pentose phosphate pathway, elevating intracellular NADPH levels (critical for biosynthetic reactions) 2. **Inc…	0	0	# Predicted Effect of Deleting fabG Gene in C. glutamicum PUT4 ## Gene Function The fabG gene in Corynebacterium glutamicum encodes 3-oxoacyl-ACP reductase, a key enzyme in the fatty acid biosynthesis pathway (FAS-II system). This enzyme catalyzes the NADPH-dependent reduction of 3-oxoacyl-ACP to 3-hydroxyacyl-ACP, an essential step in the elongation cycle of fatty acid synthesis. ## Predicted Ef…	1	1	Based on the context and my knowledge of C. glutamicum metabolism, deleting the fabG gene in C. glutamicum PUT4 without replacing it with E. cloacae speC1 would likely: 1) Increase the intracellular NADPH availability by enhancing the flux through the oxidative pentose phosphate (PP) pathway. This is supported by the information that deletion of fabG, butA, and NCgl2053 (all encoding putative NAD…	0	0	# Predicting the Effect of Deleting fabG in C. glutamicum PUT4 Without Replacement Based on the available literature, deleting the fabG gene in C. glutamicum PUT4 without replacing it with E. cloacae speC1 would likely have several significant effects: ## Predicted Effects ### 1. Severe Growth Impairment or Lethality The fabG gene encodes a 3-oxoacyl-ACP reductase, which is essential in fatty aci…	1	1
113	Counterfactual tasks	Did the expression of pgsB, C, and A or capB, C, and A in C. glutamicum ATCC 13032 lead to high levels of gamma-PGA production?	No, the expression of pgsB, C, and A or capB, C, and A in C. glutamicum ATCC 13032 only led to low levels of gamma-PGA production.	The expression of the *pgsB*, *pgsC*, and *pgsA* genes (or their equivalents *capB*, *capC*, *capA*) **in C. glutamicum ATCC 13032 does enable gamma-PGA production, but achieving "high levels" typically requires significant further genetic and process optimization beyond just introducing the operon.** Here's a breakdown of the key points: 1. **Native Capability:** Wild-type *C. glutamicum* ATCC 1…	1	1	Based on the context, the expression of **pgsB, pgsC, pgsA** or **capB, capC, capA** in *C. glutamicum* **ATCC 13032** **did not** produce high levels of γ-PGA. Documented evidence: - **Initial titers were low**: 0.47 g/L γ-PGA with pgsBCA (`PGA004`). 0.60 g/L with capBCA (`PGA005`). - **γ-PGA was initially undetectable** when genes were expressed under the strong promoter `P_eftu`, indicating po…	1	1	Conclusion: Expression of pgsB/C/A or capB/C/A in C. glutamicum ATCC 13032 did NOT lead to high levels of γ-PGA production. Production Levels: - pgsB/C/A expression: 0.47 g/L - capB/C/A expression: 0.60 g/L (Considered low production as per source documentation) Citations Used: 1. Liu et al. (2019) "Engineering Corynebacterium glutamicum for the de novo biosynthesis of tailored poly-γ-glutamic ac…	1	1	Based on the research literature, the expression of pgsB, C, and A or capB, C, and A in Corynebacterium glutamicum ATCC 13032 has not led to high levels of gamma-polyglutamic acid (γ-PGA) production. While C. glutamicum has been engineered to produce various amino acid-derived products, successful high-level γ-PGA production using the pgs/cap biosynthetic genes in this specific strain has not bee…	1	0	No, the expression of pgsB, C, and A or capB, C, and A in C. glutamicum ATCC 13032 did not lead to high levels of gamma-PGA (γ-PGA) production. According to the provided context, when these genes were expressed under the strong constitutive promoter Peftu, no γ-PGA was detected in either case (strains PGA002 and PGA003). When the researchers switched to using the weaker inducible promoter Ptac in…	1	1	Yes, the expression of pgsB, C, and A or capB, C, and A in C. glutamicum ATCC 13032 did lead to gamma-PGA production, but at low levels. According to Xu et al., when pgsB, C, and A genes from B. subtilis Ia1a were expressed under the inducible Ptac promoter in C. glutamicum ATCC 13032 (strain PGA004), the gamma-PGA production reached 0.47 g/L. Similarly, the inducible expression of capB, C, and A…	1	1
114	Counterfactual tasks	Did overexpression of cgmA affect the production of L-lysine and L-citrulline?	Production of L-lysine and L-citrulline was not affected by cgmA overexpression.	Based on Tables 2 and 3 from the paper: ### Effect on L-Lysine Production: 1. **Table 2**: In the engineered strain **BWΔldhA** (genetically modified for lysine production): - Empty vector (**pEC-XK99E**): **6.8 ± 0.9 mM** L-lysine. - **cgmA overexpression** (**pEC-cgmA**): **4.6 ± 1.5 mM** L-lysine. → **Reduction of ~32%** with overexpression. 2. **Table 3**: In other genetic backgrounds: - **Wi…	0	0	Based on the provided context: 1. **L-lysine production**: Overexpression of *cgmA* **did not affect** L-lysine production. Experimental data showed that deletion of *lysEG* reduced L-lysine production, and while plasmid-based expression of *lysE* restored production, overexpression of *cgmA* (or *cg2895*) had no significant effect (Fig. 5). Statistical analysis confirmed non-significant changes …	1	1	Overexpression of cgmA increased L-lysine production and reduced L-citrulline production based on cited studies. Citations used:	0	0	Based on the information provided, I cannot determine whether overexpression of cgmA affected the production of L-lysine and L-citrulline, as this specific relationship is not mentioned in our conversation. To answer this question, we would need experimental data that specifically examines: 1. The effect of cgmA overexpression on L-lysine production 2. The effect of cgmA overexpression on L-citru…	0	0	Based on the provided context, overexpression of cgmA did not affect the production of either L-lysine or L-citrulline in Corynebacterium glutamicum. Specifically: 1. For L-lysine production: "neither Cg2895 nor CgmA appeared to play a role in L-lysine export and production." The deletion strain lacking lysEG could be complemented by plasmid-borne expression of lysE, but overexpression of cgmA di…	1	1	No, overexpression of cgmA did not affect the production of L-lysine or L-citrulline. Multiple experiments clearly demonstrated this: the section 'CgmA and Cg2895 did not affect L-lysine production in the absence of LysE' showed that 'neither Cg2895 nor CgmA appeared to play a role in L-lysine export and production' (Lubitz et al., 2016). For L-citrulline, the section on 'Improvement of L-citrull…	1	1
115	Counterfactual tasks	To prevent exogenous recombinant proteins from being degraded intracellularly, must E. coli's lysosomal proteases be knocked out?	False premise. Prokaryotes do not have lysosomes. Preventing degradation usually involves knocking out specific protease genes in the cytoplasm or periplasm (like lon, ompT) to construct deficient expression hosts (like BL21).	No, **E. coli does not have lysosomes**, so knocking them out is impossible and irrelevant. Lysosomes are membrane-bound organelles found *only* in eukaryotic cells. However, your core concern about preventing degradation of exogenous recombinant proteins in *E. coli* is valid. **Instead of lysosomal proteases, you need to address *E. coli*'s own cytoplasmic and periplasmic proteases.** Here's a …	1	1	Based on synthetic biology principles: **No, E. coli's "lysosomal" proteases do NOT need to be knocked out.** E. coli **does not have lysosomes**, as lysosomes are membrane-bound organelles specific to eukaryotic cells. **To prevent degradation of exogenous recombinant proteins in E. coli, the relevant targets are its CYTOPLASMIC PROTEASES.** Common strategies include: 1. **Using protease-deficie…	1	1	E. coli does not have lysosomes (a eukaryotic feature). However, to prevent degradation of exogenous recombinant proteins, specific proteases should be knocked out. Common targets include Lon, OmpT, DegP, Prc, and Tsp proteases. The BL21 strain is naturally deficient in Lon and OmpT, and engineered strains often have additional protease knockouts. Citations used: - Champion et al. 2001 - Chen et …	1	1	E. coli doesn't actually have lysosomes - those are organelles found in eukaryotic cells. However, your question addresses an important concept in recombinant protein production in E. coli. E. coli does have various cytoplasmic, periplasmic, and membrane-associated proteases that can degrade recombinant proteins. To improve protein yields, researchers often use protease-deficient strains where ce…	1	1	# Preventing Recombinant Protein Degradation in E. coli No, E. coli does not have lysosomes or lysosomal proteases, as these are eukaryotic organelles. However, E. coli does possess various cytoplasmic, periplasmic, and membrane-associated proteases that can degrade recombinant proteins. To prevent degradation of recombinant proteins in E. coli, researchers often knock out or reduce the expressio…	1	1	No, E. coli does not have lysosomes or lysosomal proteases that need to be knocked out. Lysosomes are organelles found in eukaryotic cells, but E. coli is a prokaryotic organism that lacks membrane-bound organelles including lysosomes. However, E. coli does have various cytoplasmic and periplasmic proteases that can degrade recombinant proteins. When producing recombinant proteins in E. coli, res…	1	1
116	Counterfactual tasks	Did additional deletion of lysE have any further influence on l-isoleucine production and cell growth?	Deletion of ddh improved l-isoleucine production by 8% and improved cell growth by 21%. However, additional deletion of lysE had no further influence on both l-isoleucine production and cell growth.	The influence of deleting the *lysE* gene on L-isoleucine production and cell growth depends on the genetic context of the strain. Here's a concise analysis based on typical metabolic engineering principles: ### Key Considerations: 1. **Role of *lysE***: *lysE* encodes a lysine-specific exporter. Its deletion prevents lysine efflux, leading to intracellular lysine accumulation. 2. **Metabolic Cro…	0	0	Based on the context provided, **no**, additional deletion of *lysE* did not have further influence on L-isoleucine production or cell growth in *Corynebacterium glutamicum* strains engineered for L-isoleucine production. This is directly stated in the context: > **"additional deletion of *lysE* had no further influence on either L-isoleucine production or cell growth"** (Section "Optimizing L-is…	1	0	Additional deletion of lysE had complex effects: 1. Increased l-isoleucine production by 12-18% in engineered strains 2. Caused variable growth impacts: - No growth effect when lysine levels were controlled (Chen 2023) - Up to 22% growth reduction under high lysine/osmotic stress (Lee 2021 PNAS) Citations: - Smith et al. Metabolic Engineering 48:203-215 (2021) - Lee et al. PNAS 120(18):e221234412…	0	0	Based on the provided information about lysE deletion's influence on L-isoleucine production and cell growth: The deletion of lysE did not have a positive effect on L-isoleucine production. In fact, it appears that additional deletion of lysE may have been counterproductive, as the text indicates that "deletion of lysE gene was not required for improved L-isoleucine production." Regarding cell gr…	0	0	According to the provided context, the additional deletion of lysE (after deletion of ddh) had no further influence on either L-isoleucine production or cell growth in Corynebacterium glutamicum. This is specifically mentioned in the text: "Deletion of ddh improved L-isoleucine production by 8% and improved cell growth by 21%, whereas additional deletion of lysE had no further influence on either…	1	1	# Effect of Additional lysE Deletion on L-isoleucine Production and Cell Growth Based on the research evidence, the additional deletion of lysE had no further influence on either L-isoleucine production or cell growth in Corynebacterium glutamicum. However, it did have a significant effect on L-lysine by-production. The research findings demonstrate: 1. While the deletion of ddh (diaminopimelate …	1	1
117	Counterfactual tasks	What prevented the undesired excretion of lysine while ectoine was being exported? Provide a detailed explanation.	The subsequent inactivation of the L-lysine exporter prevented the undesired excretion of lysine while ectoine was still exported.	The prevention of undesired lysine excretion during ectoine export involves several precise biological mechanisms, primarily driven by **transporter specificity, molecular properties, and intracellular compartmentalization**. Here's a detailed breakdown: ### 1. **Specificity of Ectoine Transporters** - **Dedicated Export Machinery**: Bacteria use specific ABC transporters (e.g., *EhuB* in *Halomo…	0	0	The undesired excretion of lysine during ectoine production in *Corynebacterium glutamicum* was prevented through **targeted deletion of the lysE gene**, which encodes the sole exporter for lysine. Here’s the detailed explanation: 1. **Role of LysE**: LysE is a specific transporter responsible for exporting both lysine and arginine in *C. glutamicum*. It is the only dedicated exporter for lysine,…	1	1	Based on the retrieved document snippets and analysis, here's the detailed explanation of how undesired lysine excretion was prevented during ectoine export: ### Prevention of Lysine Excretion During Ectoine Export The undesired excretion of lysine while exporting ectoine was prevented through genetic engineering of the lysine exporter system in *Corynebacterium glutamicum*: 1. **Deletion of lysE…	1	1	# Prevention of Lysine Excretion During Ectoine Export The selective export of ectoine without simultaneous loss of lysine involves several sophisticated cellular mechanisms: ## Dedicated Transport Systems The key factor preventing lysine loss during ectoine export is the presence of specialized transport systems: 1. **Ectoine-Specific Transporters**: Cells engineered for ectoine production typic…	0	0	To prevent the undesired excretion of lysine while allowing ectoine to be exported in engineered Corynebacterium glutamicum strains, researchers deleted the lysE gene, which encodes the lysine export carrier LysE. The detailed explanation is as follows: The lysE gene in C. glutamicum encodes the LysE transporter, which is specific for the export of L-lysine and L-arginine. According to the provid…	1	1	The undesired excretion of lysine during ectoine production was prevented by the deletion of the lysE gene, which encodes the LysE exporter protein in Corynebacterium glutamicum. LysE is the only export carrier for L-lysine in C. glutamicum, and its elimination completely blocked lysine secretion while allowing ectoine to be exported through different transport mechanisms. This genetic modificati…	1	1
118	Counterfactual tasks	Is AK(A279T) resistant to L-threonine and L-lysine feed-back inhibition? Provide a detailed explanation.	Yes, the in vitro enzyme tests confirm that AK(A279T) is completely resistant to feed-back inhibition by both L-threonine and L-lysine.	The **AK(A279T) mutant enzyme** (aspartokinase II with alanine-279 replaced by threonine) **is resistant to feedback inhibition by both L-threonine AND L-lysine.** Here's a detailed explanation: 1. **Wild-Type Aspartokinase (AK) Isozymes and Regulation:** * Aspartokinase (AK) catalyzes the committed step in the biosynthesis of aspartate-derived amino acids (lysine, methionine, threonine, isoleuci…	1	1	Based on the provided context, **yes, AK(A279T) is resistant to feedback inhibition by both L-threonine and L-lysine**. **Key evidence from the context:** 1. **AK A279T maintains full activity** in the presence of **10 mM L-threonine and/or L-lysine**, while the wild-type AK loses ~90% activity under the same conditions (*Characterization of the feed-back resistant enzyme AK A279T*). 2. This muta…	1	1	AK(A279T) is **not resistant** to L-threonine and L-lysine feedback inhibition. The A279T mutation occurs in a region not associated with known resistance mechanisms in the β-subunit regulatory domain. Resistance typically requires mutations at positions S301Y, G345D, or R349G in the carboxy terminus of the β-subunit. **Citations:** 1. Kalinowski et al. (1991) - Molecular Microbiology 2. Folletti…	0	0	# AK(A279T) Resistance to L-threonine and L-lysine Feedback Inhibition The mutation A279T in aspartokinase (AK) refers to a substitution of alanine (A) with threonine (T) at position 279 in the protein sequence. To understand its effect on feedback inhibition, we need to examine the context of this mutation. ## Background on Aspartokinase Aspartokinase is a key enzyme in the biosynthesis pathway …	1	0	# AK(A279T) Resistance to L-Threonine and L-Lysine Feed-Back Inhibition Yes, the AK(A279T) mutant is completely resistant to feed-back inhibition by both L-threonine and L-lysine, even when these amino acids are present together. ## Detailed explanation: According to the provided context, the aspartate kinase (AK) with the A279T mutation shows remarkable resistance to feed-back inhibition: 1. **C…	1	1	Yes, AK(A279T) is resistant to both L-threonine and L-lysine feedback inhibition. According to the research on Corynebacterium glutamicum, unlike the wild-type aspartate kinase (AK) which is strongly inhibited by the co-existence of lysine and threonine (losing 90% of its activity at 10 mM concentration), AK(A279T) maintains almost full enzymatic activity in the presence of lysine and threonine u…	1	1
119	Counterfactual tasks	Can activating E. coli's 'Unfolded Protein Response (UPR) of the Endoplasmic Reticulum' drastically improve the correct folding rate of secreted monoclonal antibodies?	False premise. E. coli is a prokaryote and has no endoplasmic reticulum (ER). Improving protein folding usually relies on overexpressing molecular chaperones (e.g., DnaK/DnaJ, GroEL/GroES) or disulfide isomerases (DsbA/C).	Activating the **Unfolded Protein Response (UPR)** in *any* bacterial system, including *E. coli*, **will not drastically improve the correct folding rate of secreted monoclonal antibodies**. This is fundamentally due to the **absence of the Endoplasmic Reticulum (ER) and its associated UPR machinery in prokaryotes.** Here's a breakdown of why: 1. **No ER, No Classical UPR:** * The UPR is a sophi…	1	1	Based on synthetic biology principles, the answer is **NO, it cannot.** Here's the scientific reasoning: 1. **E. coli lacks an Endoplasmic Reticulum (ER):** The ER is a hallmark organelle of **eukaryotic** cells (like yeast, mammalian cells, plant cells). *E. coli* is a **prokaryote** and does not possess an ER or any other membrane-bound organelles. 2. **UPR is a Eukaryotic Pathway:** The Unfold…	1	1	Based on the retrieved scientific literature and fundamental biological principles, I can provide the following answer: **Answer:** No, activating an "Unfolded Protein Response (UPR) of the Endoplasmic Reticulum" in *E. coli* **cannot** drastically improve the folding rate of secreted monoclonal antibodies. This is because *E. coli* (as a prokaryote) **lacks an endoplasmic reticulum (ER)** and th…	1	1	# E. coli and the Unfolded Protein Response There appears to be a conceptual misunderstanding in your question. E. coli bacteria do not have an endoplasmic reticulum (ER) or an ER-associated unfolded protein response (UPR) as found in eukaryotic cells. ## Key differences: 1. **E. coli is prokaryotic** - it lacks membrane-bound organelles including the ER 2. **E. coli has different stress response…	1	1	# Bacterial Unfolded Protein Response and Antibody Folding in E. coli E. coli does not possess an endoplasmic reticulum or the canonical eukaryotic Unfolded Protein Response (UPR) pathway. However, E. coli does have bacterial stress response systems that function analogously when facing protein misfolding challenges: 1. The **cytoplasmic heat shock response** (mediated by σ32) 2. The **envelope s…	1	1	# E. coli UPR and Monoclonal Antibody Production: An Expert Analysis Based on my knowledge of synthetic biology and bacterial cellular biology, I need to address a fundamental misconception in your question: **E. coli does not possess an endoplasmic reticulum (ER) or its associated Unfolded Protein Response (UPR) mechanism.** ## Key Facts About E. coli's Biology: 1. **Prokaryotic Structure**: E. …	1	1
120	Counterfactual tasks	Can knocking out E. coli's 'methanol dehydrogenase' block carbon metabolic loss, thereby drastically increasing the carbon conversion rate from glucose to succinic acid?	Factual error. E. coli naturally lacks methanol dehydrogenase and is not a methylotroph; it will not convert glucose into methanol causing carbon loss. Knocking out a non-existent enzyme to improve conversion rates is nonsensical.	That's an insightful question stemming from metabolic engineering principles, but **knocking out methanol dehydrogenase (MDH) in standard lab strains of *E. coli* is highly unlikely to significantly impact carbon conversion from glucose to succinic acid.** Here's a breakdown: 1. **Methanol Dehydrogenase (MDH) Function in *E. coli*:** * **Primary Role:** MDH catalyzes the oxidation of methanol to …	1	1	Based on synthetic biology principles and E. coli metabolism: **No**, knocking out E. coli's methanol dehydrogenase **will not** block carbon metabolic loss or increase carbon conversion from glucose to succinic acid. Here's why: 1. **E. coli lacks native methanol dehydrogenase:** Wild-type E. coli cannot metabolize methanol and does not possess a functional methanol dehydrogenase enzyme. This en…	1	1	Based on my review of the relevant literature through the provided tools, I can provide the following answer: **Answer:** Knocking out E. coli's native methanol dehydrogenase is not mentioned in the literature. Instead, research shows that *introducing NAD-dependent methanol dehydrogenase enhances succinic acid production and carbon conversion efficiency*. According to Zhang et al. (citation 77),…	0	0	# Analysis of Methanol Dehydrogenase Knockout in E. coli for Succinic Acid Production There are several important considerations regarding your hypothesis: ## Key Facts 1. E. coli does not naturally possess a true "methanol dehydrogenase" - this enzyme is typically found in methylotrophic bacteria that can use methanol as a carbon source. 2. E. coli's central carbon metabolism doesn't normally in…	1	1	# Knocking Out E. coli's Methanol Dehydrogenase and Succinic Acid Production Knocking out E. coli's methanol dehydrogenase would not significantly increase the carbon conversion rate from glucose to succinic acid, for several key reasons: 1. Wild-type E. coli does not possess a true methanol dehydrogenase. E. coli is not methylotrophic and lacks the dedicated methanol utilization pathways found i…	1	1	# Analysis of Methanol Dehydrogenase Knockout in E. coli for Succinic Acid Production Based on the available information from my searches, I cannot provide a definitive answer regarding knocking out E. coli's methanol dehydrogenase to increase carbon conversion from glucose to succinic acid. However, I can offer a scientifically reasoned analysis based on what we know about E. coli metabolism. ##…	1	1

## Sheet: total statics
Accuracy
	Baseline 1	Baseline 2	Baseline 3
DeepSeek-R1	0.608	0.8	0.817
Claude-Sonnet-4	0.6	0.825	0.917
Completeness
	Baseline 1	Baseline 2	Baseline 3
DeepSeek-R1	0.592	0.758	0.742
Claude-Sonnet-4	0.558	0.825	0.917

## Sheet: type statics
Question total number	Question type	baseline1_deepseek-r1_accuracy	baseline1_deepseek-r1_completeness	baseline2_rag_accuracy	baseline2_rag_completeness	baseline3_synbio_deepseek-r1_accuracy	baseline3_synbio_deepseek-r1_completeness	baseline1_claude-sonnet-4_accuracy	baseline1_claude-sonnet-4_completeness	baseline2_rag_accuracy	baseline2_rag_completeness	baseline3_synbio_claude_accuracy	baseline3_synbio_claude_completeness
30	Factual Extraction	10	10	17	17	22	23	9	8	21	22	25	26
33	Multi-hop reasoning	18	18	26	25	29	29	18	17	25	23	29	28
31	Comprehensive/explanatory tasks	24	22	28	26	28	20	22	22	28	29	30	30
26	Counterfactual tasks	21	21	25	23	19	17	26	20	25	25	26	26

## Sheet: type percentage statics
Question type	baseline1_deepseek-r1_accuracy	baseline1_deepseek-r1_completeness	baseline2_rag_accuracy	baseline2_rag_completeness	baseline3_synbio_deepseek-r1_accuracy	baseline3_synbio_deepseek-r1_completeness	baseline1_claude-sonnet-4_accuracy	baseline1_claude-sonnet-4_completeness	baseline2_rag_accuracy	baseline2_rag_completeness	baseline3_synbio_claude_accuracy	baseline3_synbio_claude_completeness
Comprehensive/explanatory tasks	0.774	0.71	0.903	0.839	0.903	0.645	0.71	0.71	0.903	0.935	0.968	0.968
Counterfactual tasks	0.808	0.808	0.962	0.885	0.731	0.654	0.885	0.769	0.962	0.962	1	1
Factual Extraction	0.333	0.333	0.567	0.567	0.733	0.767	0.3	0.267	0.7	0.733	0.833	0.867
Multi-hop reasoning	0.545	0.545	0.788	0.758	0.879	0.879	0.545	0.515	0.758	0.697	0.879	0.848
