# Supplementary material for: SynBioGPT2: A dynamic reasoning framework enables high-fidelity design of microbial cell factories
Source: Biodes Res. 2026 Jun 25;8(3):100093. doi: 10.1016/j.bidere.2026.100093 (PMC13377148; doi:10.1016/j.bidere.2026.100093)
Supplement: Multimedia component 5 [file mmc5.xlsx]

## Sheet:  Astaxanthin
Category-Type	Category	Question	SynBioGPT answer	Paper answer	Number of targets per category
Host Selection	Host Selection	Concurrently optimizing genetic tractability, metabolic network compatibility, and industrial scalability, identify the optimal host organism (bacterial/yeast/algal) for industrial-scale astaxanthin production.	OPTIMAL HOST ORGANISM FOR INDUSTRIAL-SCALE ASTAXANTHIN PRODUCTION RECOMMENDATION: Escherichia coli JUSTIFICATION: Concurrently optimizing genetic tractability, metabolic network compatibility, and industrial scalability reveals E. coli as the superior host organism for industrial astaxanthin production based on: 1. GENETIC TRACTABILITY: - Excellent genetic tools and well-established molecular bio…	E. coli	1
Metabolic Pathway Engineering	Cofactor Balancing/Regeneration	How can the optimization of cofactor balancing and regeneration pathways in E. coli enhance the production of astaxanthin, and what specific strategies or genetic modifications can be employed to maintain optimal cofactor levels for efficient biosynthesis?	The optimization of cofactor balancing and regeneration pathways in E. coli can significantly enhance astaxanthin production through several key strategies focusing primarily on NADPH availability, which is critical for the carotenoid biosynthetic pathway. ## NADPH Requirements in Astaxanthin Biosynthesis Astaxanthin biosynthesis from β-carotene requires multiple NADPH-dependent reactions catalyz…	Not Provide	8
	Gene Overexpression	Which specific genes involved in the astaxanthin biosynthetic pathway or related metabolic processes should be overexpressed in E. coli to maximize the efficiency, yield, and overall output of astaxanthin production?	Based on the extensive literature review, the following specific genes should be overexpressed in E. coli to maximize astaxanthin production efficiency, yield, and overall output: ## CORE ASTAXANTHIN BIOSYNTHETIC PATHWAY GENES: 1. **crtE** - geranylgeranyl diphosphate (GGPP) synthase from Pantoea ananatis 2. **crtB** - phytoene synthase from Pantoea ananatis 3. **crtI** - phytoene desaturase from…	"Enhancing the biosynthetic pathway's flux by overexpressing certain genes." target:ispD、ispF genes	17
	Gene Knockout or Attenuation	In the metabolic engineering of Escherichia coli for astaxanthin production, which specific genes can be knocked out or attenuated to optimize the production efficiency of astaxanthin by redirecting metabolic flux and minimizing the formation of undesirable byproducts?	Based on the literature analysis, several specific genes can be knocked out or attenuated in *Escherichia coli* to optimize astaxanthin production by redirecting metabolic flux and minimizing undesirable byproduct formation: ## Central Carbon Metabolism Genes **1. zwf (glucose-6-phosphate dehydrogenase)** - Knockout redirects carbon flux from the pentose phosphate pathway to glycolysis - Increase…	Not Provide	12
	Codon optimization and enzyme engineering	What codon optimization strategies and enzyme engineering approaches—particularly through synonymous codon substitution and targeted point mutations—can be applied in Escherichia coli to improve the expression level, folding efficiency, and catalytic performance of key enzymes in the astaxanthin biosynthetic pathway?	## Codon Optimization Strategies and Enzyme Engineering Approaches for Astaxanthin Biosynthesis in Escherichia coli ### 1. Codon Optimization Strategies #### 1.1 Synonymous Codon Substitution Based on Host Preference - **Codon Adaptation Index (CAI) optimization**: Replace rare codons with preferred E. coli codons to improve translation efficiency. Studies show that highly expressed genes in fast…	"To enhance expression stability and improve localization of trCrBKT to increase astaxanthin production."; "trCrBKT protein with various fusion tags (His-tag, TrxA, OmpF)"	6
	Precursor supply enhancement	In Escherichia coli, how can precursor supply enhancement strategies be applied to increase the intracellular availability of key metabolic precursors for astaxanthin production?	In Escherichia coli, precursor supply enhancement strategies can be applied to increase the intracellular availability of key metabolic precursors for astaxanthin production through several approaches: **1. MEP/DXP Pathway Enhancement:** - **Overexpression of dxs (1-deoxy-D-xylulose 5-phosphate synthase):** The primary rate-limiting step in the MEP pathway. Overexpression provides 2-4 fold increa…	Not Provide	14
	Heterologous pathway integration	In the metabolic engineering of Escherichia coli for astaxanthin production, which specific heterologous enzymes or biosynthetic pathways can be integrated to complement host metabolism and enhance the overall biosynthetic efficiency?	In the metabolic engineering of Escherichia coli for astaxanthin production, several specific heterologous enzymes and biosynthetic pathways can be integrated to complement host metabolism and enhance biosynthetic efficiency: ## Key Heterologous Enzymes for Astaxanthin Biosynthesis: ### 1. β-Carotene Ketolase (CrtW) - **CrtW148** from Nostoc punctiforme PCC73102 - highly efficient for zeaxanthin …	"Pathway Amplification or Rewiring""To create a functional pathway for driving astaxanthin production in E. coli." "Target": "crt genes (crtE, crtY, crtI, crtB, crtZ) from Pantoea ananatis and truncated BKT gene (trCrBKT) from Chlamydomonas reinhardtii"	6
	Transporter Engineering	In Escherichia coli, how can transporter engineering be applied to enhance the transmembrane transport of key substrates, products, and inhibitors in astaxanthin production, and which specific transporters and regulatory mechanisms should be targeted to improve substrate uptake, facilitate product export, and mitigate issues such as byproduct accumulation, product toxicity, and nutrient limitatio…	# Transporter Engineering for Enhanced Astaxanthin Production in Escherichia coli ## Overview Transporter engineering represents a critical strategy for enhancing astaxanthin production in E. coli by optimizing substrate uptake, facilitating product export, and mitigating issues related to byproduct accumulation, product toxicity, and nutrient limitations. ## Key Substrates and Products in Astaxa…	Not Provide	22
Metabolic Pathway Regulation	Dynamic feed‐forward/feedback loops	In Escherichia coli, how can dynamic feed-forward and feedback regulation be engineered to relieve feedback inhibition and optimize the availability of metabolic substrates in the astaxanthin biosynthetic pathway?	In Escherichia coli, dynamic feed-forward and feedback regulation can be engineered to relieve feedback inhibition and optimize the availability of metabolic substrates in the astaxanthin biosynthetic pathway through several key strategies: 1. **Biosensor-Based Dynamic Control Systems:** - Implementation of metabolite-responsive biosensors that can detect pathway intermediates and dynamically reg…	Not Provide	9
	Transcription factor engineering	Which transcription factors should be modified or overexpressed in E. coli to redirect the transcriptional network toward the astaxanthin biosynthetic pathway, enhancing the expression of key pathway genes while reducing flux to competing metabolic routes?	Based on my research of the literature, here are the key transcription factors and regulatory approaches that should be modified or overexpressed in E. coli to redirect the transcriptional network toward astaxanthin biosynthesis: ## Transcription Factors and Regulatory Systems for Astaxanthin Production Enhancement ### 1. Chaperone System Modulation **GroEL/GroES Operon Enhancement** - The groES-…	Not Provide	2
	Promoter and ribosome-binding site optimization	In the metabolic engineering of Escherichia coli for astaxanthin production, how can promoter and ribosome-binding site (RBS) optimization be strategically applied to balance enzyme expression, alleviate metabolic bottlenecks, and improve overall pathway efficiency and product yield?	In the metabolic engineering of Escherichia coli for astaxanthin production, promoter and ribosome-binding site (RBS) optimization can be strategically applied through several key approaches to balance enzyme expression, alleviate metabolic bottlenecks, and improve overall pathway efficiency and product yield: ## Strategic Approaches for Promoter and RBS Optimization: ### 1. **Systematic Multi-Mo…	Not Provide	5
	CRISPRi/CRISPRa‐based dynamic control	In the metabolic engineering of Escherichia coli for astaxanthin production, how can CRISPRi/CRISPRa-based dynamic control systems be leveraged to precisely regulate gene expression timing and levels, enabling the redistribution of cellular resources toward astaxanthin synthesis during optimal growth phases while minimizing by-product formation?	CRISPRi/CRISPRa-based dynamic control systems can be strategically leveraged for astaxanthin production in Escherichia coli through several interconnected approaches that optimize gene expression timing, cellular resource allocation, and metabolic flux distribution: ## 1. Temporal Separation of Growth and Production Phases Dynamic control systems enable the implementation of a biphasic fermentati…	Not Provide	7
	Synthetic sRNA regulation	In the metabolic engineering of Escherichia coli for astaxanthin production, how can synthetic small RNAs (sRNAs) be designed to achieve precise post-transcriptional regulation, enabling the downregulation of competing pathways and fine-tuning of key enzyme expression to redirect carbon flux and enhance astaxanthin biosynthesis?	In the metabolic engineering of Escherichia coli for astaxanthin production, synthetic small RNAs (sRNAs) can be designed to achieve precise post-transcriptional regulation through the following strategies: ## 1. sRNA Design Architecture Synthetic sRNAs are engineered with a modular design consisting of: - **MicC scaffold sequence**: Recruits the RNA chaperone Hfq protein, which facilitates sRNA-…	Not Provide	7
	Post‐translational modification controls	In the metabolic engineering of Escherichia coli for astaxanthin production, how can post-translational modifications (PTMs) such as phosphorylation or acetylation be leveraged to dynamically regulate the activity and stability of key biosynthetic enzymes, and which targets and strategies are most effective for modulating metabolic flux in response to cellular signals or environmental changes to …	In the metabolic engineering of Escherichia coli for astaxanthin production, post-translational modifications (PTMs) such as phosphorylation and acetylation can be leveraged to dynamically regulate the activity and stability of key biosynthetic enzymes through several strategic approaches: ## Key PTM Mechanisms for Metabolic Regulation ### 1. Phosphorylation-Based Regulation - **Mechanism**: Phos…	Not Provide	6
Experimental Condition Optimization	Plasmid Stability Engineering	How can plasmid stability be engineered in Escherichia coli to ensure reliable retention of astaxanthin production plasmids during cell division, and what strategies can minimize plasmid loss across generations to maintain consistent biosynthetic output?	Plasmid stability can be engineered in Escherichia coli for reliable retention of astaxanthin production plasmids through several complementary strategies: ## 1. Post-Segregational Killing (PSK) Systems **Toxin-Antitoxin (TA) Systems:** - The hok/sok system from plasmid R1, which produces a stable toxin (Hok) and unstable antitoxin (Sok). When plasmids are lost, the antitoxin degrades faster than…	"To ensure that the engineered E. coli retains the plasmids necessary for astaxanthin production during extensive cell division.""Target": "hok/sok system from E. coli plasmid R1"	11
	Fermentation Strategy Optimization	What fermentation strategy optimization techniques can be applied to improve key performance metrics, such as yield, productivity, and growth efficiency in E. coli for astaxanthin production, while minimizing factors like toxicity, cost, or inhibitory effects on the system?	Fermentation Strategy Optimization Techniques for Astaxanthin Production in E. coli ## 1. Metabolic Engineering and Pathway Optimization ### Gene Expression Optimization: - **Modular pathway optimization**: Balance expression of MEP (methylerythritol phosphate), central metabolic, TCA, and PPP (pentose phosphate pathway) modules using artificial regulatory parts with different strengths (Zhang et…	"Target": "Culture temperature and media composition""To create an environment that maximizes the growth rate of E. coli while minimizing the toxicity of intermediates."	9

## Sheet: 5- Hdroxyvaleric
Category-Type	Category	Question	SynBioGPT answer	Paper answer	Number of targets per category
Host Selection	Host Selection	Concurrently optimizing genetic tractability, metabolic network compatibility, and industrial scalability, identify the optimal host organism (bacterial/yeast/algal) for industrial-scale 5- hdroxyvaleric production.	Based on comprehensive analysis of genetic tractability, metabolic network compatibility, and industrial scalability factors, **Corynebacterium glutamicum** emerges as the optimal bacterial host organism for industrial-scale 5-hydroxyvaleric acid (5-HV) production. ## Optimal Host: Corynebacterium glutamicum ### Genetic Tractability C. glutamicum demonstrates excellent genetic tractability with: …	Corynebacterium glutamicum	1
Metabolic Pathway Engineering	Cofactor Balancing/Regeneration	How can the optimization of cofactor balancing and regeneration pathways in Corynebacterium glutamicum enhance the production of 5- hdroxyvaleric, and what specific strategies or genetic modifications can be employed to maintain optimal cofactor levels for efficient biosynthesis?	# Optimization of Cofactor Balancing and Regeneration Pathways in Corynebacterium glutamicum for Enhanced 5-Hydroxyvaleric Acid Production ## Overview The optimization of cofactor balancing and regeneration pathways is crucial for enhancing 5-hydroxyvaleric acid (5-HV) production in Corynebacterium glutamicum. The biosynthesis of 5-HV requires significant NADPH cofactor supply, particularly for t…	Not Provide	16
	Gene Overexpression	Which specific genes involved in the 5- hdroxyvaleric biosynthetic pathway or related metabolic processes should be overexpressed in Corynebacterium glutamicum to maximize the efficiency, yield, and overall output of 5- hdroxyvaleric production?	Based on the comprehensive literature review, the following specific genes should be overexpressed in Corynebacterium glutamicum to maximize the efficiency, yield, and overall output of 5-hydroxyvaleric acid production: **Core 5-HV biosynthetic pathway genes:** 1. **davT, davB, davA** (from Pseudomonas putida) - encode the L-lysine catabolic pathway enzymes that convert L-lysine to glutarate semi…	Not Provide	12
	Gene Knockout or Attenuation	In the metabolic engineering of Corynebacterium glutamicum for 5-hydroxyvaleric acid (5-HVA) production, which specific genes can be knocked out or attenuated to optimize the production efficiency of 5-HVA by redirecting metabolic flux and minimizing the formation of undesirable byproducts?	In the metabolic engineering of Corynebacterium glutamicum for 5-hydroxyvaleric acid (5-HVA) production, several specific genes can be knocked out or attenuated to optimize production efficiency by redirecting metabolic flux and minimizing undesirable byproducts: ## Key Gene Targets for Knockout/Attenuation: ### 1. gabD Gene (cg0567) - Primary Target - **Function**: Encodes succinate semialdehyde…	"Gene Knockout""Targets": "Gene": "gabD2", "ID": "cg0567" "Gene": "gabD3", "ID": "cg0067" "Gene": "gabD1", "ID": "cg0637" "Objective of the Strategy": "Reduce the accumulation of glutaric acid (GTA) by eliminating its biosynthesis pathway." "Gene Knockout"Gene": "lysE" "Inhibit the export of l-lysine to reduce its accumulation in the culture medium, ensuring that more l-lysine is available for 5-…	5
	Codon optimization and enzyme engineering	What codon optimization strategies and enzyme engineering approaches—particularly through synonymous codon substitution and targeted point mutations—can be applied in Corynebacterium glutamicum to improve the expression level, folding efficiency, and catalytic performance of key enzymes in the 5- hdroxyvaleric biosynthetic pathway?	Based on the retrieved literature, several codon optimization strategies and enzyme engineering approaches can be applied in Corynebacterium glutamicum to improve the expression level, folding efficiency, and catalytic performance of key enzymes in the 5-hydroxyvaleric acid (5-HV) biosynthetic pathway: ## 1. Synonymous Codon Substitution Strategies ### Start Codon Engineering - **ATG vs GTG subst…	Not Provide	7
	Precursor supply enhancement	In Corynebacterium glutamicum, how can precursor supply enhancement strategies be applied to increase the intracellular availability of key metabolic precursors for 5-hydroxyvaleric acid production?	In Corynebacterium glutamicum, several precursor supply enhancement strategies can be applied to increase the intracellular availability of key metabolic precursors for 5-hydroxyvaleric acid (5-HV) production: ## 1. Lysine Pathway Optimization - **Overexpression of lysine biosynthesis genes**: Enhanced expression of lysC (aspartokinase) and ppc (phosphoenolpyruvate carboxylase) to increase L-lysi…	Not Provide	14
	Heterologous pathway integration	In the metabolic engineering of Corynebacterium glutamicum for 5- hdroxyvaleric production, which specific heterologous enzymes or biosynthetic pathways can be integrated to complement host metabolism and enhance the overall biosynthetic efficiency?	In the metabolic engineering of Corynebacterium glutamicum for 5-hydroxyvaleric acid (5-HV) production, several specific heterologous enzymes and biosynthetic pathways can be integrated to complement host metabolism and enhance biosynthetic efficiency: ## Primary Heterologous Pathway Components: ### 1. L-Lysine Catabolic Pathway from Pseudomonas putida The main biosynthetic pathway involves the f…	"Pathway Amplification", "Specific Modification": "Targets": "Gene": "davB", "Source": "Pseudomonas putida" "Gene": "hisA", "Source": "Pseudomonas putida" "Objective of the Strategy": "Facilitate the conversion of l-lysine to 5-aminovaleric acid (5-AVA), thus redirecting more flux towards 5-HV production." "Pathway Engineering" "Gene": "gcoT", "Source": "Pseudomonas putida" "pduP", "Source": "Sal…	8
	Transporter Engineering	In Corynebacterium glutamicum, how can transporter engineering be applied to enhance the transmembrane transport of key substrates, products, and inhibitors in 5- hdroxyvaleric production, and which specific transporters and regulatory mechanisms should be targeted to improve substrate uptake, facilitate product export, and mitigate issues such as byproduct accumulation, product toxicity, and nut…	In Corynebacterium glutamicum, transporter engineering can be applied to enhance 5-hydroxyvaleric acid (5-HV) production through several strategic approaches targeting substrate uptake, product export, and mitigation of production-limiting factors: ## Key Transporter Engineering Strategies: ### 1. Product Export Enhancement **Target Transporters:** - **YnfM (CgynfM)**: A dicarboxylate transporter…	Not Provide	9
Metabolic Pathway Regulation	Dynamic feed‐forward/feedback loops	In Corynebacterium glutamicum, how can dynamic feed-forward and feedback regulation be engineered to relieve feedback inhibition and optimize the availability of metabolic substrates in the 5- hdroxyvaleric biosynthetic pathway?	In Corynebacterium glutamicum, dynamic feed-forward and feedback regulation can be engineered to relieve feedback inhibition and optimize metabolic substrate availability in the 5-hydroxyvaleric acid (5-HV) biosynthetic pathway through several key strategies: ## Engineering Approaches for Dynamic Regulation: ### 1. Feed-Forward Regulation Mechanisms: - **Transcriptional feed-forward control**: En…	Not Provide	8
	Transcription factor engineering	Which transcription factors should be modified or overexpressed in Corynebacterium glutamicum to redirect the transcriptional network toward the 5- hdroxyvaleric biosynthetic pathway, enhancing the expression of key pathway genes while reducing flux to competing metabolic routes?	Based on the research literature, several key transcription factors should be modified or overexpressed in Corynebacterium glutamicum to redirect the transcriptional network toward the 5-hydroxyvaleric acid biosynthetic pathway: ## Key Transcription Factors to Modify: ### 1. **LysG (LTTR-type transcriptional activator)** - **Function**: Controls basic amino acid export, particularly lysine and ar…	Not Provide	11
	Promoter and ribosome-binding site optimization	In the metabolic engineering of Corynebacterium glutamicum for 5- hdroxyvaleric production, how can promoter and ribosome-binding site (RBS) optimization be strategically applied to balance enzyme expression, alleviate metabolic bottlenecks, and improve overall pathway efficiency and product yield?	In the metabolic engineering of Corynebacterium glutamicum for 5-hydroxyvaleric acid (5-HV) production, promoter and ribosome-binding site (RBS) optimization can be strategically applied through several key approaches to balance enzyme expression, alleviate metabolic bottlenecks, and improve overall pathway efficiency and product yield: ## 1. Strategic Pathway Design and Gene Expression Optimizat…	Not Provide	6
	CRISPRi/CRISPRa‐based dynamic control	In the metabolic engineering of Corynebacterium glutamicum for 5- hdroxyvaleric production, how can CRISPRi/CRISPRa-based dynamic control systems be leveraged to precisely regulate gene expression timing and levels, enabling the redistribution of cellular resources toward 5- hdroxyvaleric synthesis during optimal growth phases while minimizing by-product formation?	In the metabolic engineering of Corynebacterium glutamicum for 5-hydroxyvaleric acid (5-HV) production, CRISPRi/CRISPRa-based dynamic control systems can be strategically leveraged to achieve precise temporal regulation of gene expression, optimize cellular resource allocation, and minimize by-product formation through several key approaches: ## 1. Growth Phase-Dependent Expression Control Dynami…	Not Provide	4
	Synthetic sRNA regulation	In the metabolic engineering of Corynebacterium glutamicum for 5- hdroxyvaleric production, how can synthetic small RNAs (sRNAs) be designed to achieve precise post-transcriptional regulation, enabling the downregulation of competing pathways and fine-tuning of key enzyme expression to redirect carbon flux and enhance 5- hdroxyvaleric biosynthesis?	In the metabolic engineering of Corynebacterium glutamicum for 5-hydroxyvaleric acid (5-HV) production, synthetic small RNAs (sRNAs) can be strategically designed to achieve precise post-transcriptional regulation through several key approaches: ## 1. sRNA Design Principles for C. glutamicum ### Modular Structure Components: - **Hfq-binding scaffold**: Utilize naturally occurring scaffolds (e.g.,…	Not Provide	12
	Post‐translational modification controls	In the metabolic engineering of Corynebacterium glutamicum for 5- hdroxyvaleric production, how can post-translational modifications (PTMs) such as phosphorylation or acetylation be leveraged to dynamically regulate the activity and stability of key biosynthetic enzymes, and which targets and strategies are most effective for modulating metabolic flux in response to cellular signals or environmen…	In the metabolic engineering of Corynebacterium glutamicum for 5-hydroxyvaleric acid (5-HV) production, post-translational modifications (PTMs) such as phosphorylation and acetylation can be leveraged to achieve dynamic regulation of key biosynthetic enzymes and optimize metabolic flux. Here's a comprehensive analysis of strategies and targets: ## Key PTM-Based Regulatory Mechanisms ### 1. Phosph…	Not Provide	6
Experimental Condition Optimization	Plasmid Stability Engineering	How can plasmid stability be engineered in Corynebacterium glutamicum to ensure reliable retention of 5- hdroxyvaleric production plasmids during cell division, and what strategies can minimize plasmid loss across generations to maintain consistent biosynthetic output?	Plasmid stability engineering in Corynebacterium glutamicum for reliable retention of 5-hydroxyvaleric acid (5-HV) production plasmids requires a multi-faceted approach addressing both segregational and structural stability challenges. Here are the key strategies: ## 1. Copy Number Control Systems **pGA1-derived plasmid systems:** The pGA1 plasmid from C. glutamicum encodes a "per" gene product t…	Not Provide	8
	Fermentation Strategy Optimization	What fermentation strategy optimization techniques can be applied to improve key performance metrics, such as yield, productivity, and growth efficiency in Corynebacterium glutamicum for 5- hdroxyvaleric production, while minimizing factors like toxicity, cost, or inhibitory effects on the system?	FERMENTATION STRATEGY OPTIMIZATION TECHNIQUES FOR CORYNEBACTERIUM GLUTAMICUM 5-HYDROXYVALERIC ACID PRODUCTION ## 1. METABOLIC ENGINEERING STRATEGIES ### 1.1 Pathway Construction and Optimization - **Artificial biosynthesis pathway**: Construct L-lysine → glutarate semialdehyde → 5-hydroxyvaleric acid pathway using P. putida davTBA genes and aldehyde reductases (YahK from E. coli showed highest ef…	Not Provide	9

## Sheet: 1,5-Pentanediol
Category-Type	Category	Question	SynBioGPT answer	Paper answer	Number of targets per category
Host Selection	Host Selection	Concurrently optimizing genetic tractability, metabolic network compatibility, and industrial scalability, identify the optimal host organism (bacterial/yeast/algal) for industrial-scale 1,5-Pentanediol production.	# Optimal Host Organism for Industrial-Scale 1,5-Pentanediol Production Based on comprehensive analysis of genetic tractability, metabolic network compatibility, and industrial scalability factors, **Escherichia coli** emerges as the optimal host organism for industrial-scale 1,5-pentanediol production. ## Primary Recommendation: Escherichia coli ### Genetic Tractability (Excellent) - Extensive g…	Corynebacterium glutamicum	2
Metabolic Pathway Engineering	Cofactor Balancing/Regeneration	How can the optimization of cofactor balancing and regeneration pathways in Corynebacterium glutamicum enhance the production of 1,5-Pentanediol, and what specific strategies or genetic modifications can be employed to maintain optimal cofactor levels for efficient biosynthesis?	The optimization of cofactor balancing and regeneration pathways in Corynebacterium glutamicum can significantly enhance 1,5-pentanediol production through several strategic approaches: ## 1,5-Pentanediol Biosynthesis Pathway and Cofactor Requirements The biosynthesis of 1,5-pentanediol in C. glutamicum follows a multi-step pathway starting from L-lysine: - L-lysine → 5-aminovaleramide → 5-aminov…	"Cofactor Balancing" "Target": "NADPH availability", "Gene Names":"GOX1801" "Alleviate limitation of NADPH, essential for the reduction steps in 1,5-PDO synthesis."	9
	Gene Overexpression	Which specific genes involved in the 1,5-Pentanediol biosynthetic pathway or related metabolic processes should be overexpressed in Corynebacterium glutamicum to maximize the efficiency, yield, and overall output of 1,5-Pentanediol production?	Based on the research literature, the following specific genes should be overexpressed in Corynebacterium glutamicum to maximize the efficiency, yield, and overall output of 1,5-pentanediol production: ## Core Pathway Genes (L-lysine to 1,5-pentanediol conversion): ### 1. L-lysine Catabolic Pathway Genes: - **davB** (from Pseudomonas putida): Encodes L-lysine 2-monooxygenase, catalyzes the first …	"Gene Overexpression" "Target": "5-HV to 1,5-PDO conversion", "Gene Names": "mmar2117", "pptase","yqhD" "Increase conversion efficiency of 5-HV to 1,5-PDO."	20
	Gene Knockout or Attenuation	In the metabolic engineering of Corynebacterium glutamicum for 1,5-Pentanediol production, which specific genes can be knocked out or attenuated to optimize the production efficiency of 1,5-Pentanediol by redirecting metabolic flux and minimizing the formation of undesirable byproducts?	Based on the research literature, the following specific genes can be knocked out or attenuated in Corynebacterium glutamicum to optimize 1,5-pentanediol production by redirecting metabolic flux and minimizing undesirable byproduct formation: **Primary Target Genes for Knockout:** 1. **gabD genes (gabD1, gabD2, gabD3)**: - gabD1 (cg3004), gabD2 (cg0567), gabD3 (cg0067) - These encode glutamate/gl…	"Gene Knockout""Competing pathways","Gene Names": "gabD2""Eliminate byproduct formation to enhance the overall yield of 5-HV."	7
	Codon optimization and enzyme engineering	What codon optimization strategies and enzyme engineering approaches—particularly through synonymous codon substitution and targeted point mutations—can be applied in Corynebacterium glutamicum to improve the expression level, folding efficiency, and catalytic performance of key enzymes in the 1,5-Pentanediol biosynthetic pathway?	# Codon Optimization Strategies and Enzyme Engineering Approaches for 1,5-Pentanediol Biosynthetic Pathway in Corynebacterium glutamicum ## Overview The production of 1,5-pentanediol in Corynebacterium glutamicum relies on key enzymes in the lysine degradation pathway, particularly lysine 2-monooxygenase (DavB) and δ-aminovaleramidase (DavA), which convert lysine to 5-aminovalerate as a precursor…	Not Provide	7
	Precursor supply enhancement	In Corynebacterium glutamicum, how can precursor supply enhancement strategies be applied to increase the intracellular availability of key metabolic precursors for 1,5-Pentanediol production?	In Corynebacterium glutamicum, precursor supply enhancement strategies for increasing intracellular availability of key metabolic precursors for 1,5-Pentanediol production can be applied through several systematic approaches: ## 1. Lysine Pathway Engineering and Enhancement ### L-Lysine Precursor Supply - **Overexpression of L-lysine biosynthetic pathway genes**: Engineering flux toward lysine pr…	"Pathway Amplification""Target": "5-Hydroxyvaleric acid (5-HV) production pathway", "Gene Names": "davB", "davA", "davT", "yahK" "Improve the precursor supply for 1,5-PDO synthesis by enhancing 5-HV production."	14
	Heterologous pathway integration	In the metabolic engineering of Corynebacterium glutamicum for 1,5-Pentanediol production, which specific heterologous enzymes or biosynthetic pathways can be integrated to complement host metabolism and enhance the overall biosynthetic efficiency?	In the metabolic engineering of Corynebacterium glutamicum for 1,5-pentanediol production, several specific heterologous enzymes and biosynthetic pathways can be integrated to complement host metabolism and enhance biosynthetic efficiency: ## Key Heterologous Enzymes and Pathways: ### 1. Lysine-to-5-Aminovaleric Acid Pathway - **Lysine 2-monooxygenase (davB)** from Pseudomonas putida: Catalyzes t…	Not Provide	6
	Transporter Engineering	In Corynebacterium glutamicum, how can transporter engineering be applied to enhance the transmembrane transport of key substrates, products, and inhibitors in 1,5-Pentanediol production, and which specific transporters and regulatory mechanisms should be targeted to improve substrate uptake, facilitate product export, and mitigate issues such as byproduct accumulation, product toxicity, and nutr…	# Transporter Engineering for Enhanced 1,5-Pentanediol Production in Corynebacterium glutamicum ## Overview Transporter engineering in C. glutamicum for 1,5-pentanediol production involves optimizing transmembrane transport of substrates, products, and regulatory molecules to enhance production efficiency and address key bottlenecks including substrate uptake limitations, product export constrain…	Not Provide	10
Metabolic Pathway Regulation	Dynamic feed‐forward/feedback loops	In Corynebacterium glutamicum, how can dynamic feed-forward and feedback regulation be engineered to relieve feedback inhibition and optimize the availability of metabolic substrates in the 1,5-Pentanediol biosynthetic pathway?	In Corynebacterium glutamicum, dynamic feed-forward and feedback regulation can be engineered to relieve feedback inhibition and optimize metabolic substrate availability in the 1,5-Pentanediol biosynthetic pathway through several key strategies: ## 1,5-Pentanediol Biosynthetic Pathway Overview The 1,5-pentanediol (1,5-PDO) biosynthetic pathway in C. glutamicum proceeds through the L-lysine degra…	Not Provide	9
	Transcription factor engineering	Which transcription factors should be modified or overexpressed in Corynebacterium glutamicum to redirect the transcriptional network toward the 1,5-Pentanediol biosynthetic pathway, enhancing the expression of key pathway genes while reducing flux to competing metabolic routes?	Based on the available research literature, to redirect the transcriptional network toward 1,5-pentanediol biosynthesis in Corynebacterium glutamicum, the following transcription factors should be modified or overexpressed: ## Key Transcription Factors for Modification: ### 1. **GlxR (Global Transcriptional Regulator)** - **Function**: Master regulator controlling central carbon metabolism and am…	Not Provide	6
	Promoter and ribosome-binding site optimization	In the metabolic engineering of Corynebacterium glutamicum for 1,5-Pentanediol production, how can promoter and ribosome-binding site (RBS) optimization be strategically applied to balance enzyme expression, alleviate metabolic bottlenecks, and improve overall pathway efficiency and product yield?	In the metabolic engineering of Corynebacterium glutamicum for 1,5-pentanediol production, promoter and ribosome-binding site (RBS) optimization can be strategically applied through several key approaches to balance enzyme expression, alleviate metabolic bottlenecks, and improve overall pathway efficiency and product yield: ## 1. Promoter Engineering Strategies ### a) Promoter Library Constructio…	Not Provide	6
	CRISPRi/CRISPRa‐based dynamic control	In the metabolic engineering of Corynebacterium glutamicum for 1,5-Pentanediol production, how can CRISPRi/CRISPRa-based dynamic control systems be leveraged to precisely regulate gene expression timing and levels, enabling the redistribution of cellular resources toward 1,5-Pentanediol synthesis during optimal growth phases while minimizing by-product formation?	In the metabolic engineering of Corynebacterium glutamicum for 1,5-pentanediol production, CRISPRi/CRISPRa-based dynamic control systems can be leveraged through several integrated strategies to precisely regulate gene expression timing and levels, enabling optimal resource redistribution: ## 1. Temporal Decoupling of Growth and Production Phases CRISPRi/CRISPRa systems can implement two-phase fe…	Not Provide	4
	Synthetic sRNA regulation	In the metabolic engineering of Corynebacterium glutamicum for 1,5-Pentanediol production, how can synthetic small RNAs (sRNAs) be designed to achieve precise post-transcriptional regulation, enabling the downregulation of competing pathways and fine-tuning of key enzyme expression to redirect carbon flux and enhance 1,5-Pentanediol biosynthesis?	In the metabolic engineering of Corynebacterium glutamicum for 1,5-Pentanediol production, synthetic small RNAs (sRNAs) can be designed to achieve precise post-transcriptional regulation through the following strategies: ## sRNA Design Framework **1. Modular sRNA Architecture:** Synthetic sRNAs consist of three key components: - A target-binding sequence (typically 24 nucleotides) complementary t…	Not Provide	3
	Post‐translational modification controls	In the metabolic engineering of Corynebacterium glutamicum for 1,5-Pentanediol production, how can post-translational modifications (PTMs) such as phosphorylation or acetylation be leveraged to dynamically regulate the activity and stability of key biosynthetic enzymes, and which targets and strategies are most effective for modulating metabolic flux in response to cellular signals or environment…	# Leveraging Post-Translational Modifications in C. glutamicum for 1,5-Pentanediol Production Post-translational modifications (PTMs) offer powerful regulatory mechanisms for dynamically controlling metabolic flux in Corynebacterium glutamicum to optimize 1,5-pentanediol production. Here's how phosphorylation and acetylation can be strategically employed: ## Key PTM Mechanisms for Metabolic Contr…	Not Provide	5
Experimental Condition Optimization	Plasmid Stability Engineering	How can plasmid stability be engineered in Corynebacterium glutamicum to ensure reliable retention of 1,5-Pentanediol production plasmids during cell division, and what strategies can minimize plasmid loss across generations to maintain consistent biosynthetic output?	Plasmid stability engineering in Corynebacterium glutamicum for reliable retention of 1,5-pentanediol production plasmids can be achieved through several interconnected strategies: ## 1. Plasmid Copy Number Control Systems **pGA1-based replicons with Per protein enhancement**: The plasmid pGA1 from C. glutamicum encodes a Per protein that positively influences plasmid copy number and segregationa…	Not Provide	5
	Fermentation Strategy Optimization	What fermentation strategy optimization techniques can be applied to improve key performance metrics, such as yield, productivity, and growth efficiency in Corynebacterium glutamicum for 1,5-Pentanediol production, while minimizing factors like toxicity, cost, or inhibitory effects on the system?	# Fermentation Strategy Optimization Techniques for Corynebacterium glutamicum in 1,5-Pentanediol Production ## 1. Metabolic Engineering Strategies ### 1.1 Systems Metabolic Engineering Approaches - **Pathway optimization**: Improving precursor availability and reducing carbon flux toward by-products - **Energy availability enhancement**: Improving NADPH availability and balancing ATP demand - **…	Not Provide	10

## Sheet: Aromatic polyesters
Category-Type	Category	Question	SynBioGPT answer	Paper answer	Number of targets per category
Host Selection	Host Selection	Concurrently optimizing genetic tractability, metabolic network compatibility, and industrial scalability, identify the optimal host organism (bacterial/yeast/algal) for industrial-scale aromatic polyesters production.	OPTIMAL HOST RECOMMENDATION: For industrial-scale aromatic polyester production, PSEUDOMONAS PUTIDA emerges as the optimal host organism, with ESCHERICHIA COLI as a strong secondary option. RATIONALE: 1. GENETIC TRACTABILITY: P. putida KT2440 has extensive genetic tools and is certified as safe (no virulence factors) 2. METABOLIC NETWORK COMPATIBILITY: - Native aromatic degradation pathways (β-ke…	Escherichia coli	1
Metabolic Pathway Engineering	Cofactor Balancing/Regeneration	How can the optimization of cofactor balancing and regeneration pathways in E. coli enhance the production of aromatic polyesters, and what specific strategies or genetic modifications can be employed to maintain optimal cofactor levels for efficient biosynthesis?	The optimization of cofactor balancing and regeneration pathways in E. coli can significantly enhance the production of aromatic polyesters through several key mechanisms and genetic modification strategies: ## Key Cofactor Requirements and Challenges Aromatic polyester biosynthesis in E. coli requires substantial amounts of NADPH as a reducing cofactor. For example, in the biosynthesis of compou…	"Cofactor balancing/regeneration","genes": "PhaA","PhaB" "Enhance the regeneration of cofactors necessary for efficient polymerization reactions."	9
	Gene Overexpression	Which specific genes involved in the aromatic polyesters biosynthetic pathway or related metabolic processes should be overexpressed in E. coli to maximize the efficiency, yield, and overall output of aromatic polyesters production?	SPECIFIC GENES FOR OVEREXPRESSION TO MAXIMIZE AROMATIC POLYESTER PRODUCTION IN E. COLI: CORE AROMATIC AMINO ACID BIOSYNTHETIC PATHWAY GENES: 1. aroG^fbr (feedback-resistant DAHP synthase) - Encodes 3-deoxy-D-arabino-heptulosonate-7-phosphate synthase - Mutation: D146N for feedback resistance - Function: Catalyzes first committed step in aromatic amino acid biosynthesis 2. tyrA^fbr (feedback-resis…	"Gene overexpression", "Specific Modification" "genes": "HadA","PhaC P s6 -19", "AroG fbr","PAL", "4CL" "Enhance the conversion of glucose to aromatic polyesters by utilizing evolved CoA-transferases and PHA synthases for efficient polymerization."	14
	Gene Knockout or Attenuation	In the metabolic engineering of E. coli for aromatic polyesters production, which specific genes can be knocked out or attenuated to optimize the production efficiency of aromatic polyesters by redirecting metabolic flux and minimizing the formation of undesirable byproducts?	In the metabolic engineering of E. coli for aromatic polyester production, the following specific genes can be knocked out or attenuated to optimize production efficiency by redirecting metabolic flux and minimizing undesirable byproducts: **PRIMARY REGULATORY GENES:** • **tyrR** - DNA-binding transcriptional dual regulator; deletion removes negative regulation of aromatic amino acid biosynthesis…	"Gene knockout/silencing" "genes": "tyrR","poxB","pflB","adhE" "frdB","ldhA" "Remove negative regulators and competing pathways that divert precursors away from D-phenyllactate production. "Global regulatory manipulation" "gene": "ldhA", "organism": "Escherichia coli", "modification": "Knockout", "concept": "Prevent D-lactate formation to channel flux to D-phenyllactate." "Minimize the production…	10
	Codon optimization and enzyme engineering	What codon optimization strategies and enzyme engineering approaches—particularly through synonymous codon substitution and targeted point mutations—can be applied in E. coli to improve the expression level, folding efficiency, and catalytic performance of key enzymes in the aromatic polyesters biosynthetic pathway?	Based on the literature review, several codon optimization strategies and enzyme engineering approaches can be applied in E. coli to improve the expression level, folding efficiency, and catalytic performance of key enzymes in aromatic polyester biosynthetic pathways: ## CODON OPTIMIZATION STRATEGIES ### 1. Synonymous Codon Substitution for Enhanced Expression - **Codon usage optimization**: Use …	Not Provide	10
	Precursor supply enhancement	In E. coli, how can precursor supply enhancement strategies be applied to increase the intracellular availability of key metabolic precursors for aromatic polyesters production?	In E. coli, several precursor supply enhancement strategies can be applied to increase the intracellular availability of key metabolic precursors for aromatic polyesters production: ## 1. Shikimate Pathway Engineering ### Primary Precursor Enhancement: - **Phosphoenolpyruvate (PEP) Supply Enhancement**: Enhance PEP availability by changing the native promoter of the ppsA gene with strong promoter…	"Pathway amplification or rewiring""pathway": "Aromatic amino acid biosynthesis pathway", "genes": "AroG fbr [AroG (D146N)]", "PheA fbr [PheA (T326P)]""Increase the molecular flux towards D-phenyllactate by bypassing feedback inhibition."	13
	Heterologous pathway integration	In the metabolic engineering of Escherichia coli for aromatic polyesters production, which specific heterologous enzymes or biosynthetic pathways can be integrated to complement host metabolism and enhance the overall biosynthetic efficiency?	In the metabolic engineering of Escherichia coli for aromatic polyesters production, several specific heterologous enzymes and biosynthetic pathways can be integrated to complement host metabolism and enhance biosynthetic efficiency: ## Key Heterologous Enzymes: ### 1. CoA-Transferases - **HadA (Clostridium difficile isocaprenoyl-CoA:2-hydroxyisocaproate CoA-transferase)**: Converts phenyllactate…	Not Provide	10
	Transporter Engineering	In Escherichia coli, how can transporter engineering be applied to enhance the transmembrane transport of key substrates, products, and inhibitors in aromatic polyesters production, and which specific transporters and regulatory mechanisms should be targeted to improve substrate uptake, facilitate product export, and mitigate issues such as byproduct accumulation, product toxicity, and nutrient l…	# Transporter Engineering in Escherichia coli for Enhanced Aromatic Polyester Production ## Overview of Transporter Engineering Applications Transporter engineering in E. coli can significantly enhance aromatic polyester production by addressing multiple bottlenecks including substrate uptake, product export, byproduct accumulation, product toxicity, and nutrient limitations. The key strategies i…	Not Provide	10
Metabolic Pathway Regulation	Dynamic feed‐forward/feedback loops	In Escherichia coli, how can dynamic feed-forward and feedback regulation be engineered to relieve feedback inhibition and optimize the availability of metabolic substrates in the aromatic polyesters biosynthetic pathway?	In Escherichia coli, dynamic feed-forward and feedback regulation can be engineered to relieve feedback inhibition and optimize metabolic substrate availability in aromatic polyesters biosynthetic pathways through several key strategies: ## 1. Engineering Feedback-Resistant DAHP Synthases The primary bottleneck in aromatic compound production is the feedback inhibition of 3-deoxy-D-arabino-heptul…	Not Provide	7
	Transcription factor engineering	Which transcription factors should be modified or overexpressed in Escherichia coli to redirect the transcriptional network toward the aromatic polyesters biosynthetic pathway, enhancing the expression of key pathway genes while reducing flux to competing metabolic routes?	To redirect the transcriptional network toward aromatic polyester biosynthetic pathways in Escherichia coli, the following transcription factors should be modified: **TRANSCRIPTION FACTORS TO DELETE/DOWNREGULATE:** 1. **TyrR** - The tyrR gene should be deleted as it negatively regulates expression of key aromatic amino acid biosynthesis genes (aroF, aroG, aroH, aroL, tyrA, and tyrB). TyrR deletio…	Not Provide	11
	Promoter and ribosome-binding site optimization	In the metabolic engineering of Escherichia coli for aromatic polyesters production, how can promoter and ribosome-binding site (RBS) optimization be strategically applied to balance enzyme expression, alleviate metabolic bottlenecks, and improve overall pathway efficiency and product yield?	In the metabolic engineering of Escherichia coli for aromatic polyesters production, promoter and ribosome-binding site (RBS) optimization can be strategically applied through several key approaches to balance enzyme expression, alleviate metabolic bottlenecks, and improve overall pathway efficiency and product yield: ## 1. Combinatorial Fine-Tuning of Gene Expression **Multiplex Automated Genome…	"Promoter/RBS engineering" "promoters": "BBa_J23100", "BBa_J23105", "BBa_J23114", "BBa_J23109", "BBa_J23103" "genes" "PhaA", "PhaB" Adjust gene expression levels to modify the monomer composition of the produced aromatic polyesters."	4
	CRISPRi/CRISPRa‐based dynamic control	In the metabolic engineering of Escherichia coli for aromatic polyesters production, how can CRISPRi/CRISPRa-based dynamic control systems be leveraged to precisely regulate gene expression timing and levels, enabling the redistribution of cellular resources toward aromatic polyesters synthesis during optimal growth phases while minimizing by-product formation?	CRISPRi/CRISPRa-based dynamic control systems offer powerful strategies for precisely regulating gene expression in E. coli for enhanced aromatic polyesters production through several key mechanisms: ## 1. Temporal Control of Gene Expression CRISPRi/CRISPRa systems enable precise timing control by allowing "variations in the timing and expression levels of combinations of multiple genes" without …	Not Provide	8
	Synthetic sRNA regulation	In the metabolic engineering of Escherichia coli for aromatic polyesters production, how can synthetic small RNAs (sRNAs) be designed to achieve precise post-transcriptional regulation, enabling the downregulation of competing pathways and fine-tuning of key enzyme expression to redirect carbon flux and enhance aromatic polyesters biosynthesis?	In the metabolic engineering of Escherichia coli for aromatic polyesters production, synthetic small RNAs (sRNAs) can be designed to achieve precise post-transcriptional regulation through the following strategies: ## Design Principles of Synthetic sRNAs: 1. **Modular Architecture**: Synthetic sRNAs consist of three key components: - A target-specific sequence (20-30 nucleotides complementary to …	Not Provide	4
	Post‐translational modification controls	In the metabolic engineering of Escherichia coli for aromatic polyesters production, how can post-translational modifications (PTMs) such as phosphorylation or acetylation be leveraged to dynamically regulate the activity and stability of key biosynthetic enzymes, and which targets and strategies are most effective for modulating metabolic flux in response to cellular signals or environmental cha…	Post-translational modifications (PTMs) such as phosphorylation and acetylation can be leveraged in several strategic ways to dynamically regulate the activity and stability of key biosynthetic enzymes in E. coli for aromatic polyester production: ## Key PTM-based Regulatory Strategies: ### 1. Phosphorylation-based Dynamic Control - **Mechanism**: Phosphorylation can rapidly modulate enzyme activ…	Not Provide	8
Experimental Condition Optimization	Plasmid Stability Engineering	How can plasmid stability be engineered in Escherichia coli to ensure reliable retention of aromatic polyesters production plasmids during cell division, and what strategies can minimize plasmid loss across generations to maintain consistent biosynthetic output?	**Plasmid Stability Engineering in E. coli for Aromatic Polyesters Production** Several key strategies can be employed to engineer plasmid stability in Escherichia coli to ensure reliable retention of aromatic polyesters production plasmids during cell division and minimize plasmid loss across generations: ## 1. Chromosomal Integration Strategies **Multi-copy Chromosomal Integration:** - Chemical…	Not Provide	9
	Fermentation Strategy Optimization	What fermentation strategy optimization techniques can be applied to improve key performance metrics, such as yield, productivity, and growth efficiency in Escherichia coli for aromatic polyesters production, while minimizing factors like toxicity, cost, or inhibitory effects on the system?	**Fermentation Strategy Optimization Techniques for Escherichia coli Aromatic Polyesters Production** Several key optimization strategies can be applied to improve yield, productivity, and growth efficiency while minimizing toxicity, cost, and inhibitory effects: **1. METABOLIC ENGINEERING STRATEGIES** *Cofactor Engineering:* - Overexpression of feedback-resistant 3-deoxy-D-arabino-heptulosonate-…	Not Provide	28

## Sheet: Glutaric acid
Category-Type	Category	Question	SynBioGPT answer	Paper answer	Number of targets per category
Host Selection	Host Selection	Concurrently optimizing genetic tractability, metabolic network compatibility, and industrial scalability, identify the optimal host organism (bacterial/yeast/algal) for industrial-scale glutaric acid- production.	Based on the comprehensive literature review, here is the analysis of optimal host organisms for industrial-scale glutaric acid production: OPTIMAL HOST ORGANISM: Corynebacterium glutamicum JUSTIFICATION: 1. GENETIC TRACTABILITY: - C. glutamicum has well-established genetic tools and is amenable to metabolic engineering - Successful implementation of synthetic pathways (davB, davA, gabT, gabD gen…	Corynebacterium glutamicum	1
Metabolic Pathway Engineering	Cofactor Balancing/Regeneration	How can the optimization of cofactor balancing and regeneration pathways in Corynebacterium glutamicum enhance the production of glutaric acid, and what specific strategies or genetic modifications can be employed to maintain optimal cofactor levels for efficient biosynthesis?	The optimization of cofactor balancing and regeneration pathways in Corynebacterium glutamicum can significantly enhance glutaric acid production through several strategic approaches: ## Cofactor Requirements and Challenges Glutaric acid biosynthesis via the 5-aminovaleric acid (AVA) pathway requires specific cofactor balancing, particularly for NADH/NAD+ and NADPH regeneration. The pathway invol…	"Cofactor Balancing/Regeneration""Targets": "NADPH/NADH" "To ensure an adequate redox state for the efficient conversion of substrates into products."	12
	Gene Overexpression	Which specific genes involved in the glutaric acid biosynthetic pathway or related metabolic processes should be overexpressed in Corynebacterium glutamicum to maximize the efficiency, yield, and overall output of glutaric acid production?	Based on the literature review of glutaric acid biosynthesis in Corynebacterium glutamicum, the following specific genes should be overexpressed to maximize efficiency, yield, and overall output of glutaric acid production: ## Core Glutaric Acid Biosynthetic Pathway Genes: **1. davB** - L-lysine 2-monooxygenase (from Pseudomonas putida) - Converts L-lysine to 5-aminovaleramide - Should be express…	"Gene Overexpression" "Genes": "davT", "davD" "Promoters": "PH30", "PH36""Codon Optimizations": true " To improve production levels of the key enzymes involved in the conversion of 5-aminovalerate to glutaric acid."	15
	Gene Knockout or Attenuation	In the metabolic engineering of Corynebacterium glutamicum for glutaric acid production, which specific genes can be knocked out or attenuated to optimize the production efficiency of glutaric acid by redirecting metabolic flux and minimizing the formation of undesirable byproducts?	Based on the research literature, several specific genes can be knocked out or attenuated in Corynebacterium glutamicum to optimize glutaric acid production efficiency by redirecting metabolic flux and minimizing undesirable byproducts: ## GENES FOR KNOCKOUT/DELETION: 1. **lysE** - L-lysine exporter gene - Knockout prevents L-lysine export, increasing intracellular L-lysine pool available for glu…	Not Provide	6
	Codon optimization and enzyme engineering	What codon optimization strategies and enzyme engineering approaches—particularly through synonymous codon substitution and targeted point mutations—can be applied in Corynebacterium glutamicum to improve the expression level, folding efficiency, and catalytic performance of key enzymes in the Glutaric acid biosynthetic pathway?	**Codon Optimization Strategies and Enzyme Engineering Approaches for Improving Glutaric Acid Biosynthesis in Corynebacterium glutamicum** ## **Codon Optimization Strategies** ### **1. Synonymous Codon Substitution** - **Full pathway codon optimization**: The davTDBA genes (encoding 5-aminovalerate transaminase, glutarate semialdehyde dehydrogenase, lysine 2-monooxygenase, and delta-aminovalerami…	Not Provide	7
	Precursor supply enhancement	In Corynebacterium glutamicum, how can precursor supply enhancement strategies be applied to increase the intracellular availability of key metabolic precursors for Glutaric acid production?	In Corynebacterium glutamicum, several precursor supply enhancement strategies can be applied to increase the intracellular availability of key metabolic precursors for glutaric acid production: ## 1. L-Lysine Biosynthesis Pathway Enhancement ### Gene Overexpression and Promoter Engineering: - **lysC gene engineering**: Introduction of feedback-resistant variants (lysC^fbr) with mutations like C9…	Not Provide	24
	Heterologous pathway integration	In the metabolic engineering of Corynebacterium glutamicum for Glutaric acid production, which specific heterologous enzymes or biosynthetic pathways can be integrated to complement host metabolism and enhance the overall biosynthetic efficiency?	In the metabolic engineering of Corynebacterium glutamicum for glutaric acid production, several specific heterologous enzymes and biosynthetic pathways can be integrated to complement host metabolism and enhance overall biosynthetic efficiency: ## Primary Heterologous Enzyme System from Pseudomonas putida: 1. **davB gene** - Encodes L-lysine 2-monooxygenase (DavB) - Catalyzes the conversion of L…	"Pathway Amplification or Rewiring""Genes": "gabT", "gabD", "davT", "davD" "Sources": "Corynebacterium glutamicum", "Pseudomonas putida" "To construct an efficient biosynthetic pathway for glutaric acid."	7
	Transporter Engineering	In Corynebacterium glutamicum, how can transporter engineering be applied to enhance the transmembrane transport of key substrates, products, and inhibitors in glutaric acid production, and which specific transporters and regulatory mechanisms should be targeted to improve substrate uptake, facilitate product export, and mitigate issues such as byproduct accumulation, product toxicity, and nutrie…	In Corynebacterium glutamicum, transporter engineering can be applied to enhance glutaric acid production through several key strategies targeting substrate uptake, product export, and mitigation of production limitations: ## Key Transporter Targets: ### 1. Product Export Transporters: - **YnfM**: A newly discovered glutaric acid exporter that significantly enhances product secretion. Overexpress…	"Transporter Engineering""Transporters": "Enhanced nutrient and product transport“ "Target Compounds": "Glutaric acid", "L-lysine" "To optimize the uptake of substrates and excretion of products."	9
Metabolic Pathway Regulation	Dynamic feed‐forward/feedback loops	In Corynebacterium glutamicum, how can dynamic feed-forward and feedback regulation be engineered to relieve feedback inhibition and optimize the availability of metabolic substrates in the Glutaric acid biosynthetic pathway?	In Corynebacterium glutamicum, dynamic feed-forward and feedback regulation can be engineered to relieve feedback inhibition and optimize metabolic substrate availability in the glutaric acid biosynthetic pathway through several integrated strategies: ## 1. RELIEVING FEEDBACK INHIBITION IN THE LYSINE PATHWAY ### A. Aspartate Kinase Engineering - C. glutamicum has only one aspartate kinase encoded…	"Feedback Inhibition Removal""Target Genes": "davB (His6-tag modification)" "To enhance the efficiency of the conversion process by mitigating feedback inhibition."	9
	Transcription factor engineering	Which transcription factors should be modified or overexpressed in Corynebacterium glutamicum to redirect the transcriptional network toward the Glutaric acid biosynthetic pathway, enhancing the expression of key pathway genes while reducing flux to competing metabolic routes?	Based on the literature review, several transcription factors should be modified or overexpressed in Corynebacterium glutamicum to redirect the transcriptional network toward glutaric acid biosynthetic pathway: **Key Transcription Factors to Modify:** 1. **LysG (Enhanced/Modified Version)** - LysG is a LysR-type transcriptional regulator that responds to basic amino acids (lysine, arginine, histi…	Not Provide	4
	Promoter and ribosome-binding site optimization	In the metabolic engineering of Corynebacterium glutamicum for Glutaric acid production, how can promoter and ribosome-binding site (RBS) optimization be strategically applied to balance enzyme expression, alleviate metabolic bottlenecks, and improve overall pathway efficiency and product yield?	In the metabolic engineering of Corynebacterium glutamicum for glutaric acid production, promoter and ribosome-binding site (RBS) optimization can be strategically applied through several key approaches to balance enzyme expression, alleviate metabolic bottlenecks, and improve overall pathway efficiency and product yield: ## 1. Pathway Construction and Gene Expression Optimization The glutaric ac…	Not Provide	6
	CRISPRi/CRISPRa‐based dynamic control	In the metabolic engineering of Corynebacterium glutamicum for Glutaric acid production, how can CRISPRi/CRISPRa-based dynamic control systems be leveraged to precisely regulate gene expression timing and levels, enabling the redistribution of cellular resources toward Glutaric acid synthesis during optimal growth phases while minimizing by-product formation?	In the metabolic engineering of Corynebacterium glutamicum for glutaric acid production, CRISPRi/CRISPRa-based dynamic control systems can be leveraged to precisely regulate gene expression timing and levels through several strategic approaches: ## 1. Dynamic Two-Phase Control Strategy CRISPRi/CRISPRa systems can implement dynamic two-phase fermentation controls that separate growth and productio…	Not Provide	10
	Synthetic sRNA regulation	In the metabolic engineering of Corynebacterium glutamicum for Glutaric acid production, how can synthetic small RNAs (sRNAs) be designed to achieve precise post-transcriptional regulation, enabling the downregulation of competing pathways and fine-tuning of key enzyme expression to redirect carbon flux and enhance Glutaric acid biosynthesis?	In the metabolic engineering of Corynebacterium glutamicum for glutaric acid production, synthetic small RNAs (sRNAs) can be designed to achieve precise post-transcriptional regulation through several key strategies: ## 1. Design Principles for Synthetic sRNAs ### A. sRNA Structure and Mechanism Synthetic sRNAs typically consist of 50-300 nucleotides and function as trans-acting regulators that c…	Not Provide	6
	Post‐translational modification controls	In the metabolic engineering of Corynebacterium glutamicum for Glutaric acid production, how can post-translational modifications (PTMs) such as phosphorylation or acetylation be leveraged to dynamically regulate the activity and stability of key biosynthetic enzymes, and which targets and strategies are most effective for modulating metabolic flux in response to cellular signals or environmental…	In the metabolic engineering of Corynebacterium glutamicum for glutaric acid production, post-translational modifications (PTMs) such as phosphorylation and acetylation can be strategically leveraged to dynamically regulate the activity and stability of key biosynthetic enzymes, enabling responsive control of metabolic flux in response to cellular signals and environmental changes. ## Key Enzyme …	Not Provide	3
Experimental Condition Optimization	Plasmid Stability Engineering	How can plasmid stability be engineered in Corynebacterium glutamicum to ensure reliable retention of glutaric acid production plasmids during cell division, and what strategies can minimize plasmid loss across generations to maintain consistent biosynthetic output?	# Engineering Plasmid Stability in Corynebacterium glutamicum for Glutaric Acid Production ## Overview of Plasmid Stability Challenges Plasmid instability is a critical issue in metabolic engineering of C. glutamicum for glutaric acid production. During cell division, uneven partition of plasmids among daughter cells often results in plasmid-free cells, which typically grow faster than plasmid-ha…	Not Provide	6
	Fermentation Strategy Optimization	What fermentation strategy optimization techniques can be applied to improve key performance metrics, such as yield, productivity, and growth efficiency in Corynebacterium glutamicum for Glutaric acid production, while minimizing factors like toxicity, cost, or inhibitory effects on the system?	# Fermentation Strategy Optimization Techniques for Corynebacterium glutamicum Glutaric Acid Production ## Key Performance Metrics Optimization ### Yield Enhancement Strategies 1. **Metabolic Engineering of Biosynthetic Pathway** - Construction of optimized glutaric acid biosynthesis pathway using davTDBA genes from Pseudomonas putida - Expression of davT (5-aminovalerate transaminase), davD (glu…	Not Provide	12

## Sheet: Valerolactam
Category-Type	Category	Question	SynBioGPT answer	Paper answer	Number of targets per category
Host Selection	Host Selection	Concurrently optimizing genetic tractability, metabolic network compatibility, and industrial scalability, identify the optimal host organism (bacterial/yeast/algal) for industrial-scale valerolactam production.	OPTIMAL HOST: Corynebacterium glutamicum JUSTIFICATION: Concurrently optimizing genetic tractability, metabolic network compatibility, and industrial scalability, Corynebacterium glutamicum emerges as the optimal host for industrial-scale valerolactam production based on the following criteria: 1. GENETIC TRACTABILITY (Excellent): - Well-established genetic manipulation tools and molecular biolog…	Corynebacterium glutamicum	1
Metabolic Pathway Engineering	Cofactor Balancing/Regeneration	How can the optimization of cofactor balancing and regeneration pathways in Corynebacterium glutamicum enhance the production of valerolactam, and what specific strategies or genetic modifications can be employed to maintain optimal cofactor levels for efficient biosynthesis?	The optimization of cofactor balancing and regeneration pathways in Corynebacterium glutamicum can significantly enhance valerolactam production through several key strategies focused on maintaining optimal NADH/NAD+ and NADPH/NADP+ ratios. ## Valerolactam Biosynthesis Pathway Overview Valerolactam production in C. glutamicum relies on a three-enzyme pathway: 1. L-lysine monooxygenase (davB from …	Not Provide	6
	Gene Overexpression	Which specific genes involved in the valerolactam biosynthetic pathway or related metabolic processes should be overexpressed in Corynebacterium glutamicum to maximize the efficiency, yield, and overall output of valerolactam production?	To maximize the efficiency, yield, and overall output of valerolactam production in Corynebacterium glutamicum, the following genes should be overexpressed: **CORE VALEROLACTAM PATHWAY GENES:** • davB - L-lysine monooxygenase from Pseudomonas putida • davA - 5-aminovaleramide amidohydrolase from Pseudomonas putida • act - β-alanine CoA transferase from Clostridium propionicum (multiple copies rec…	"Gene Overexpression""Target": "Multiple act genes""Increased conversion efficiency of 5AVA to VL by integrating multiple copies of the act gene into the genome."	18
	Gene Knockout or Attenuation	In the metabolic engineering of Corynebacterium glutamicum for valerolactam production, which specific genes can be knocked out or attenuated to optimize the production efficiency of valerolactam by redirecting metabolic flux and minimizing the formation of undesirable byproducts?	In the metabolic engineering of Corynebacterium glutamicum for valerolactam production, several specific genes can be knocked out or attenuated to optimize production efficiency by redirecting metabolic flux and minimizing undesirable byproducts: ## Primary Gene Knockout/Attenuation Targets: ### 1. Competitive Pathway Genes: - **gabT** (5-aminovalerate transaminase) - Deletion prevents conversion…	"Gene Knockout""Target": "gabT gene""Prevent the conversion of 5AVA to glutaric acid, minimizing byproduct formation and maximizing VL production." "sRNA Knockdown""Target": "hom, icd, gdh genes","Method": "sRNA knockdown", "Enhance VL production by reducing bottlenecks in the metabolic pathway through specific gene knockdowns."	12
	Codon optimization and enzyme engineering	What codon optimization strategies and enzyme engineering approaches—particularly through synonymous codon substitution and targeted point mutations—can be applied in Corynebacterium glutamicum to improve the expression level, folding efficiency, and catalytic performance of key enzymes in the valerolactam biosynthetic pathway?	## Codon Optimization Strategies and Enzyme Engineering Approaches for Valerolactam Biosynthesis in Corynebacterium glutamicum ### Codon Optimization Strategies **1. Synonymous Codon Substitution Based on Host Preference** - Codon optimization should be performed by analyzing highly expressed genes in C. glutamicum to determine preferred codon usage patterns - Replace rare codons in heterologous …	Not Provide	5
	Precursor supply enhancement	In Corynebacterium glutamicum, how can precursor supply enhancement strategies be applied to increase the intracellular availability of key metabolic precursors for valerolactam production?	In Corynebacterium glutamicum, several precursor supply enhancement strategies can be applied to increase the intracellular availability of key metabolic precursors for valerolactam production: 1. **L-lysine Precursor Enhancement** - Overexpression of feedback-resistant aspartate kinase variants (lysC) to increase lysine biosynthesis - Enhancement of lysine biosynthetic pathway flux through metab…	"Flux Redistribution" "Target": "Glucose uptake system (iolT1, iolT2, ppgk genes)" "Improve the efficiency of glucose uptake to fuel higher production rates of VL."	9
	Heterologous pathway integration	In the metabolic engineering of Corynebacterium glutamicum for valerolactam production, which specific heterologous enzymes or biosynthetic pathways can be integrated to complement host metabolism and enhance the overall biosynthetic efficiency?	In the metabolic engineering of Corynebacterium glutamicum for valerolactam production, several specific heterologous enzymes and biosynthetic pathways can be integrated to complement host metabolism and enhance overall biosynthetic efficiency: **Primary Heterologous Enzymes for Valerolactam Production:** 1. **L-lysine monooxygenase (DavB)** from Pseudomonas putida - catalyzes the oxidative decar…	"Pathway Amplification""Target": "Introduced davB and davA genes from *Pseudomonas putida* and act gene from *Clostridium propionicum*" "Vector": "pGA1", "Host Strain": "C. glutamicum BE" "Establish the biosynthetic pathway for the conversion of L-lysine to 5-aminovaleric acid (5AVA) and cyclization to VL."	14
	Transporter Engineering	In Corynebacterium glutamicum, how can transporter engineering be applied to enhance the transmembrane transport of key substrates, products, and inhibitors in valerolactam production, and which specific transporters and regulatory mechanisms should be targeted to improve substrate uptake, facilitate product export, and mitigate issues such as byproduct accumulation, product toxicity, and nutrien…	In Corynebacterium glutamicum, transporter engineering can be applied to enhance valerolactam production through several key strategies targeting substrate uptake, product export, and regulatory mechanisms: ## Key Transporter Engineering Strategies for Valerolactam Production ### 1. Substrate Uptake Enhancement **Glucose Uptake Systems:** - Engineering of phosphoenolpyruvate (PEP)-dependent phosp…	"Transporter Engineering" "Target": "NCgl0464 gene (identified as 5AVA importer)" "Modification": "Promoter swap with a stronger promoter" "Enhance the uptake of 5AVA to maximize conversion to VL and reduce its excretion as a byproduct."	23
Metabolic Pathway Regulation	Dynamic feed‐forward/feedback loops	In Corynebacterium glutamicum, how can dynamic feed-forward and feedback regulation be engineered to relieve feedback inhibition and optimize the availability of metabolic substrates in the valerolactam biosynthetic pathway?	In Corynebacterium glutamicum, dynamic feed-forward and feedback regulation can be engineered to relieve feedback inhibition and optimize metabolic substrate availability in the valerolactam biosynthetic pathway through several integrated strategies: ## 1. Allosteric Enzyme Engineering for Dynamic Control **Rational Design of Artificial Allosteric Regulation:** - Engineering homoserine dehydrogen…	Not Provide	10
	Transcription factor engineering	Which transcription factors should be modified or overexpressed in Corynebacterium glutamicum to redirect the transcriptional network toward the valerolactam biosynthetic pathway, enhancing the expression of key pathway genes while reducing flux to competing metabolic routes?	To redirect the transcriptional network toward valerolactam biosynthetic pathway in Corynebacterium glutamicum, the following transcription factors should be modified or overexpressed: ## Key Transcription Factors for Engineering: ### 1. Sigma Factors - **σᴬ (SigA)**: The principal housekeeping sigma factor controlling expression of vegetative genes. Overexpression can enhance general metabolic f…	Not Provide	11
	Promoter and ribosome-binding site optimization	In the metabolic engineering of Corynebacterium glutamicum for valerolactam production, how can promoter and ribosome-binding site (RBS) optimization be strategically applied to balance enzyme expression, alleviate metabolic bottlenecks, and improve overall pathway efficiency and product yield?	In the metabolic engineering of Corynebacterium glutamicum for valerolactam production, promoter and ribosome-binding site (RBS) optimization can be strategically applied through several key approaches to balance enzyme expression, alleviate metabolic bottlenecks, and improve overall pathway efficiency and product yield: ## 1. Strategic Enzyme Expression Balancing **Promoter Strength Modulation:*…	Not Provide	9
	CRISPRi/CRISPRa‐based dynamic control	In the metabolic engineering of Corynebacterium glutamicum for valerolactam production, how can CRISPRi/CRISPRa-based dynamic control systems be leveraged to precisely regulate gene expression timing and levels, enabling the redistribution of cellular resources toward valerolactam synthesis during optimal growth phases while minimizing by-product formation?	In the metabolic engineering of Corynebacterium glutamicum for valerolactam production, CRISPRi/CRISPRa-based dynamic control systems can be leveraged through several strategic approaches to precisely regulate gene expression timing and levels, enabling optimal resource redistribution: ## 1. Bifunctional CRISPR/dCpf1-based Dynamic Control Systems The development of CRISPR/dCpf1-based bifunctional…	Not Provide	9
	Synthetic sRNA regulation	In the metabolic engineering of Corynebacterium glutamicum for valerolactam production, how can synthetic small RNAs (sRNAs) be designed to achieve precise post-transcriptional regulation, enabling the downregulation of competing pathways and fine-tuning of key enzyme expression to redirect carbon flux and enhance valerolactam biosynthesis?	In the metabolic engineering of Corynebacterium glutamicum for valerolactam production, synthetic small RNAs (sRNAs) can be designed to achieve precise post-transcriptional regulation through several key strategies: ## 1. sRNA System Design ### Broad-Host-Range sRNA (BHR-sRNA) Platform The most effective approach utilizes the BHR-sRNA system employing: - **RoxS scaffold** from Bacillus subtilis -…	Not Provide	9
	Post‐translational modification controls	In the metabolic engineering of Corynebacterium glutamicum for valerolactam production, how can post-translational modifications (PTMs) such as phosphorylation or acetylation be leveraged to dynamically regulate the activity and stability of key biosynthetic enzymes, and which targets and strategies are most effective for modulating metabolic flux in response to cellular signals or environmental …	In the metabolic engineering of Corynebacterium glutamicum for valerolactam production, post-translational modifications (PTMs) such as phosphorylation and acetylation can be strategically leveraged to dynamically regulate biosynthetic enzymes and optimize metabolic flux. Here's a comprehensive analysis of how these mechanisms can be applied: ## 1. PTM-Based Regulation Mechanisms in C. glutamicum…	Not Provide	10
Experimental Condition Optimization	Plasmid Stability Engineering	How can plasmid stability be engineered in Corynebacterium glutamicum to ensure reliable retention of valerolactam production plasmids during cell division, and what strategies can minimize plasmid loss across generations to maintain consistent biosynthetic output?	# Plasmid Stability Engineering in Corynebacterium glutamicum for Valerolactam Production Plasmid stability is a critical challenge in maintaining consistent biosynthetic output in C. glutamicum, particularly for valerolactam production strains. Several engineering strategies can be employed to ensure reliable retention of production plasmids during cell division and minimize plasmid loss across …	Not Provide	7
	Fermentation Strategy Optimization	What fermentation strategy optimization techniques can be applied to improve key performance metrics, such as yield, productivity, and growth efficiency in Corynebacterium glutamicum for valerolactam production, while minimizing factors like toxicity, cost, or inhibitory effects on the system?	Based on the literature review, the following fermentation strategy optimization techniques can be applied to improve key performance metrics in Corynebacterium glutamicum for valerolactam production: ## 1. METABOLIC ENGINEERING STRATEGIES ### A. Pathway Engineering and Gene Manipulation - **Competitive pathway deletion**: Systematic deletion of genes encoding competitive pathways identified thro…	"Fed-Batch Fermentation Optimization""Target": "VL10 strain (final optimized strain)","Maximize the VL production capacity through the implementation of improved fermentation conditions."	10

## Sheet: Vitamin B6
Category-Type	Category	Question	SynBioGPT answer	Paper answer	Number of targets per category
Host Selection	Host Selection	Concurrently optimizing genetic tractability, metabolic network compatibility, and industrial scalability, identify the optimal host organism (bacterial/yeast/algal) for industrial-scale vitamin B6 production.	Based on a comprehensive analysis of genetic tractability, metabolic network compatibility, and industrial scalability, **Escherichia coli emerges as the optimal host organism for industrial-scale vitamin B6 production**. ## Detailed Analysis by Host Category: ### **1. Bacterial Hosts (OPTIMAL)** **E. coli (Primary Recommendation):** - **Genetic Tractability (Excellent):** Possesses the most adva…	Escherichia coli	1
Metabolic Pathway Engineering	Cofactor Balancing/Regeneration	How can the optimization of cofactor balancing and regeneration pathways in Escherichia coli enhance the production of vitamin B6, and what specific strategies or genetic modifications can be employed to maintain optimal cofactor levels for efficient biosynthesis?	The optimization of cofactor balancing and regeneration pathways in Escherichia coli can significantly enhance vitamin B6 production through several interconnected strategies involving both metabolic engineering and genetic modifications. ## Key Cofactor Dependencies in Vitamin B6 Biosynthesis The DXP-dependent vitamin B6 biosynthesis pathway in E. coli involves seven enzymatic steps requiring sp…	"Cofactor Balancing/Regeneration" "Description": "Exogenous addition of α-ketoglutarate (α-KG) to enhance PN production.""To increase the regeneration of NADH in key enzymatic reactions within the pathway."	12
	Gene Overexpression	Which specific genes involved in the vitamin B6 biosynthetic pathway or related metabolic processes should be overexpressed in Escherichia coli to maximize the efficiency, yield, and overall output of vitamin B6 production?	To maximize the efficiency, yield, and overall output of vitamin B6 production in Escherichia coli, the following specific genes should be overexpressed: **CORE VITAMIN B6 BIOSYNTHETIC PATHWAY GENES (HIGHEST PRIORITY):** 1. **epd** - Erythrose 4-phosphate dehydrogenase - Rate-limiting enzyme with naturally low turnover numbers and high Km values - Critical bottleneck in the DXP-dependent pathway …	"Gene Overexpression""Gene": "pdxA and pdxJ","Description": "Overexpression of pdxA (encoding 4-phosphohydroxy-L-threonine dehydrogenase) and pdxJ (PNP synthase)." "To enhance the conversion rates of the biosynthetic pathway, thereby increasing the flux towards PN." "Pathway Amplification""Gene": "pdxST","Description": "Insertion of pdxST genes from **Bacillus subtilis** into the pdxH locus using…	12
	Gene Knockout or Attenuation	In the metabolic engineering of Escherichia coli for vitamin B6 production, which specific genes can be knocked out or attenuated to optimize the production efficiency of vitamin B6 by redirecting metabolic flux and minimizing the formation of undesirable byproducts?	In the metabolic engineering of Escherichia coli for vitamin B6 production, several specific genes can be knocked out or attenuated to optimize production efficiency by redirecting metabolic flux and minimizing undesirable byproducts: ## Primary Gene Knockouts for Pathway Optimization: 1. **pdxH gene knockout** - The most critical modification involves deleting the pdxH gene encoding pyridoxine 5…	"Gene Knockout" "Gene": "pdxH","Description": "Deletion of the native pdxH gene (encoding PNP oxidase) in E. coli to block the conversion of PNP to PLP.""Decoupling PNP production from PLP synthesis to relieve feedback inhibition and avoid growth impairment caused by PLP toxicity.",	4
	Codon optimization and enzyme engineering	What codon optimization strategies and enzyme engineering approaches—particularly through synonymous codon substitution and targeted point mutations—can be applied in Escherichia coli to improve the expression level, folding efficiency, and catalytic performance of key enzymes in the vitamin B6 biosynthetic pathway?	## Codon Optimization Strategies and Enzyme Engineering Approaches for Vitamin B6 Biosynthesis in E. coli ### Overview of Vitamin B6 Biosynthetic Pathway in E. coli The vitamin B6 biosynthetic pathway in E. coli follows the DXP-dependent route, which involves seven enzymes and presents inherent challenges due to "sluggish" enzymes with low turnover numbers and high Km values. The key enzymes incl…	Not Provide	6
	Precursor supply enhancement	In Escherichia coli, how can precursor supply enhancement strategies be applied to increase the intracellular availability of key metabolic precursors for vitamin B6 production?	In Escherichia coli, precursor supply enhancement strategies can be applied to increase the intracellular availability of key metabolic precursors for vitamin B6 production through several approaches: ## 1. Carbon Source Selection and Central Metabolism Enhancement **Glycerol utilization over glucose**: Glycerol is preferred as the carbon source because the metabolic pathway to glyceraldehyde-3-p…	Not Provide	11
	Heterologous pathway integration	In the metabolic engineering of Escherichia coli for vitamin B6 production, which specific heterologous enzymes or biosynthetic pathways can be integrated to complement host metabolism and enhance the overall biosynthetic efficiency?	In the metabolic engineering of Escherichia coli for vitamin B6 production, several specific heterologous enzymes and biosynthetic pathways can be integrated to complement host metabolism and enhance biosynthetic efficiency: ## 1. HETEROLOGOUS DXP-INDEPENDENT PATHWAY **PdxST enzyme complex from Bacillus subtilis:** - **PdxS**: PLP synthase subunit that generates PLP from ammonium, ribulose 5-phos…	Not Provide	3
	Transporter Engineering	In Escherichia coli, how can transporter engineering be applied to enhance the transmembrane transport of key substrates, products, and inhibitors in vitamin B6 production, and which specific transporters and regulatory mechanisms should be targeted to improve substrate uptake, facilitate product export, and mitigate issues such as byproduct accumulation, product toxicity, and nutrient limitation…	In Escherichia coli, transporter engineering can be applied to enhance vitamin B6 production through multiple strategic approaches targeting substrate uptake, product export, and regulatory mechanisms. Here's a comprehensive analysis: ## Key Substrate and Product Transport Systems ### 1. Vitamin B6 Biosynthetic Pathways and Substrates E. coli utilizes the DXP-dependent pathway involving key enzym…	Not Provide	9
Metabolic Pathway Regulation	Dynamic feed‐forward/feedback loops	In Escherichia coli, how can dynamic feed-forward and feedback regulation be engineered to relieve feedback inhibition and optimize the availability of metabolic substrates in the vitamin B6 biosynthetic pathway?	In Escherichia coli, dynamic feed-forward and feedback regulation can be engineered to relieve feedback inhibition and optimize metabolic substrate availability in the vitamin B6 biosynthetic pathway through several key strategies: ## 1. Parallel Metabolic Pathway Engineering **Strategy**: Create metabolically orthogonal pathways by separating growth-essential PLP synthesis from product formation…	Not Provide	6
	Transcription factor engineering	Which transcription factors should be modified or overexpressed in Escherichia coli to redirect the transcriptional network toward the vitamin B6 biosynthetic pathway, enhancing the expression of key pathway genes while reducing flux to competing metabolic routes?	To redirect the transcriptional network toward the vitamin B6 biosynthetic pathway in Escherichia coli and enhance expression of key pathway genes while reducing flux to competing metabolic routes, the following transcription factors should be modified or overexpressed: **1. PdxR (MocR subfamily transcriptional regulator)** - **Function**: Positive regulator of vitamin B6 biosynthesis - **Target …	Not Provide	4
	Promoter and ribosome-binding site optimization	In the metabolic engineering of Escherichia coli for vitamin B6 production, how can promoter and ribosome-binding site (RBS) optimization be strategically applied to balance enzyme expression, alleviate metabolic bottlenecks, and improve overall pathway efficiency and product yield?	In the metabolic engineering of Escherichia coli for vitamin B6 production, promoter and ribosome-binding site (RBS) optimization can be strategically applied through several key approaches to balance enzyme expression, alleviate metabolic bottlenecks, and improve overall pathway efficiency and product yield: ## 1. Parallel Pathway Engineering with Constitutive Promoters The most successful strat…	"Promoter/RBS Engineering", "Description": "Optimization of RBS and promoter strength in overexpressed genes (pdxA, pdxJ, and pdxST)." "To achieve balanced expression levels for key pathway enzymes to avoid metabolic overload while maximizing substrate conversion."	7
	CRISPRi/CRISPRa‐based dynamic control	In the metabolic engineering of Escherichia coli for vitamin B6 production, how can CRISPRi/CRISPRa-based dynamic control systems be leveraged to precisely regulate gene expression timing and levels, enabling the redistribution of cellular resources toward vitamin B6 synthesis during optimal growth phases while minimizing by-product formation?	CRISPRi/CRISPRa-based dynamic control systems can be leveraged for vitamin B6 production in Escherichia coli through several sophisticated strategies that precisely regulate gene expression timing and levels while optimizing cellular resource allocation: ## 1. Dynamic Pathway Control Architecture **Growth-Production Phase Decoupling:** - Implement CRISPRi/CRISPRa systems under metabolite-responsi…	Not Provide	5
	Synthetic sRNA regulation	In the metabolic engineering of Escherichia coli for vitamin B6 production, how can synthetic small RNAs (sRNAs) be designed to achieve precise post-transcriptional regulation, enabling the downregulation of competing pathways and fine-tuning of key enzyme expression to redirect carbon flux and enhance vitamin B6 biosynthesis?	In the metabolic engineering of Escherichia coli for vitamin B6 production, synthetic small RNAs (sRNAs) can be designed to achieve precise post-transcriptional regulation through the following strategic approaches: ## 1. sRNA Design Architecture **Modular Design Components:** - **MicC Scaffold:** Use the well-characterized E. coli MicC sRNA scaffold that recruits the RNA chaperone Hfq protein - …	Not Provide	9
	Post‐translational modification controls	In the metabolic engineering of Escherichia coli for vitamin B6 production, how can post-translational modifications (PTMs) such as phosphorylation or acetylation be leveraged to dynamically regulate the activity and stability of key biosynthetic enzymes, and which targets and strategies are most effective for modulating metabolic flux in response to cellular signals or environmental changes to o…	In the metabolic engineering of Escherichia coli for vitamin B6 production, post-translational modifications (PTMs) such as phosphorylation and acetylation can be leveraged through several strategic approaches to dynamically regulate biosynthetic enzyme activity and stability: ## Key Vitamin B6 Biosynthetic Targets for PTM Engineering: **1. Critical Enzymes in the DXP-Dependent Pathway:** - **Pdx…	Not Provide	7
Experimental Condition Optimization	Plasmid Stability Engineering	How can plasmid stability be engineered in Escherichia coli to ensure reliable retention of vitamin B6 production plasmids during cell division, and what strategies can minimize plasmid loss across generations to maintain consistent biosynthetic output?	Plasmid stability engineering in Escherichia coli for reliable retention of vitamin B6 production plasmids can be achieved through several complementary strategies that address the fundamental challenges of plasmid maintenance during cell division and minimize metabolic burden. ## Key Strategies for Plasmid Stability Engineering: ### 1. Toxin-Antitoxin (TA) Systems Toxin-antitoxin systems are amo…	Not Provide	7
	Fermentation Strategy Optimization	What fermentation strategy optimization techniques can be applied to improve key performance metrics, such as yield, productivity, and growth efficiency in Escherichia coli for vitamin B6 production, while minimizing factors like toxicity, cost, or inhibitory effects on the system?	Based on the retrieved information, here are the key fermentation strategy optimization techniques that can be applied to improve key performance metrics for E. coli vitamin B6 production: ## FERMENTATION STRATEGY OPTIMIZATION TECHNIQUES ### 1. PARALLEL METABOLIC PATHWAY ENGINEERING - **Strategy**: Decouple vitamin B6 production from cell growth by engineering parallel pathways - **Implementation…	Not Provide	10

## Sheet: β-Alanine
Category-Type	Category	Question	SynBioGPT answer	Paper answer	Number of targets per category
Host Selection	Host Selection	Concurrently optimizing genetic tractability, metabolic network compatibility, and industrial scalability, identify the optimal host organism (bacterial/yeast/algal) for industrial-scale β-alanine production.	Based on comprehensive analysis of genetic tractability, metabolic network compatibility, and industrial scalability, **Corynebacterium glutamicum** emerges as the optimal host organism for industrial-scale β-alanine production. ## OPTIMAL HOST: Corynebacterium glutamicum ### RATIONALE: **1. GENETIC TRACTABILITY: Excellent** - Well-established genetic tools and transformation protocols - Successf…	Corynebacterium glutamicum	1
	Cofactor Balancing/Regeneration	How can the optimization of cofactor balancing and regeneration pathways in Corynebacterium glutamicum enhance the production of β-alanine, and what specific strategies or genetic modifications can be employed to maintain optimal cofactor levels for efficient biosynthesis?	The optimization of cofactor balancing and regeneration pathways in Corynebacterium glutamicum can significantly enhance β-alanine production through several strategic approaches: ## Key Cofactor Requirements and Challenges β-alanine biosynthesis in C. glutamicum requires careful management of NADPH availability, as the pathway involves: 1. Conversion of oxaloacetate to L-aspartate via aspartate …	"Cofactor Balancing/Regeneration""gene": "aspA", "source": "E. coli""Optimize the L-aspartate biosynthesis pathway to increase β-alanine production." "Global Regulatory Manipulation", "genes": "gdh “"rocG" "promoters": "Ptuf""Balance the redox cofactors by switching out the glutamate dehydrogenase that uses NADPH for one that uses NADH."	10
	Gene Overexpression	Which specific genes involved in the β-alanine biosynthetic pathway or related metabolic processes should be overexpressed in Corynebacterium glutamicum to maximize the efficiency, yield, and overall output of β-alanine production?	To maximize the efficiency, yield, and overall output of β-alanine production in Corynebacterium glutamicum, the following specific genes should be overexpressed or modified based on systems metabolic engineering approaches: **CORE β-ALANINE BIOSYNTHETIC GENES:** 1. **BspanD** - Bacillus subtilis aspartate 1-decarboxylase (ADC) - Most efficient ADC identified from screening of seven different bac…	"Gene Overexpression" "gene": "BspanD", "enzyme": "aspartate 1-decarboxylase (ADC)", "vector": "pBA2""Increase the supply of β-alanine by expressing a more efficient ADC from Bacillus subtilis."	10
	Gene Knockout or Attenuation	In the metabolic engineering of Corynebacterium glutamicum for β-alanine production, which specific genes can be knocked out or attenuated to optimize the production efficiency of β-alanine by redirecting metabolic flux and minimizing the formation of undesirable byproducts?	Based on the metabolic engineering research for β-alanine production in Corynebacterium glutamicum, several specific genes can be knocked out or attenuated to optimize production efficiency by redirecting metabolic flux and minimizing undesirable byproducts: ## Primary Gene Targets for Knockout/Attenuation: ### 1. **mdh (Malate Dehydrogenase)** - **Rationale**: Knockout of mdh prevents the reduct…	"Gene Knockout" "gene": "mdh", "enzyme": "malate dehydrogenase" "To reduce the catabolism of oxaloacetate which is crucial for β-alanine production."	6
	Codon optimization and enzyme engineering	What codon optimization strategies and enzyme engineering approaches—particularly through synonymous codon substitution and targeted point mutations—can be applied in Corynebacterium glutamicum to improve the expression level, folding efficiency, and catalytic performance of key enzymes in the β-alanine biosynthetic pathway?	Codon optimization strategies and enzyme engineering approaches for improving β-alanine biosynthetic pathway enzymes in Corynebacterium glutamicum can be implemented through several key strategies: ## Codon Optimization Strategies: ### 1. Synonymous Codon Substitution Based on C. glutamicum Codon Usage Bias - **Individual Codon Usage (ICU) Bias Optimization**: Replace rare codons with frequently …	Not Provide	3
	Precursor supply enhancement	In Corynebacterium glutamicum, how can precursor supply enhancement strategies be applied to increase the intracellular availability of key metabolic precursors for β-alanine production?	# Precursor Supply Enhancement Strategies for β-Alanine Production in Corynebacterium glutamicum In *Corynebacterium glutamicum*, several precursor supply enhancement strategies can be applied to increase the intracellular availability of key metabolic precursors for β-alanine production. These strategies target the fundamental metabolic pathways that supply oxaloacetate and L-aspartate, the esse…	"Pathway Amplification""genes": "ppc", "pyc" "promoters": "Ptuf", "Psod" "Enhance intracellular supply of oxaloacetate to support β-alanine biosynthesis."	7
	Heterologous pathway integration	In the metabolic engineering of Corynebacterium glutamicum for β-alanine production, which specific heterologous enzymes or biosynthetic pathways can be integrated to complement host metabolism and enhance the overall biosynthetic efficiency?	In the metabolic engineering of Corynebacterium glutamicum for β-alanine production, several specific heterologous enzymes and biosynthetic pathways can be integrated to complement host metabolism and enhance biosynthetic efficiency: ## Key Heterologous Enzymes: 1. **Aspartate 1-decarboxylase (ADC) from Bacillus subtilis (BspanD)** - Most efficient enzyme for β-alanine biosynthesis among tested v…	"Flux Redistribution" "gene": "pck", "source": "M. succiniciproducens""Prevent phosphorus loss of oxaloacetate by replacing it with a more efficient phosphoenolpyruvate carboxykinase."	4
	Transporter Engineering	In Corynebacterium glutamicum, how can transporter engineering be applied to enhance the transmembrane transport of key substrates, products, and inhibitors in β-alanine production, and which specific transporters and regulatory mechanisms should be targeted to improve substrate uptake, facilitate product export, and mitigate issues such as byproduct accumulation, product toxicity, and nutrient l…	## Transporter Engineering for β-Alanine Production in Corynebacterium glutamicum Transporter engineering represents a critical strategy for enhancing β-alanine production in Corynebacterium glutamicum by optimizing transmembrane transport of key substrates, products, and inhibitors. Based on current research, several specific transporters and regulatory mechanisms should be targeted: ### **1. Pr…	"Transporter Engineering", "gene": "NCgl0580", "function": "β-alanine exporter" "Enhance secretion of β-alanine to reduce end product toxicity and improve overall yield."	10
Metabolic Pathway Regulation	Dynamic feed‐forward/feedback loops	In Corynebacterium glutamicum, how can dynamic feed-forward and feedback regulation be engineered to relieve feedback inhibition and optimize the availability of metabolic substrates in the β-alanine biosynthetic pathway?	In Corynebacterium glutamicum, dynamic feed-forward and feedback regulation can be engineered to relieve feedback inhibition and optimize metabolic substrate availability in the β-alanine biosynthetic pathway through several key strategies: ## 1. DYNAMIC METABOLIC ENGINEERING STRATEGIES ### Auto-inducible Metabolic Engineering (AME) - Implementation of growth-related promoters that dynamically ba…	Not Provide	5
	Transcription factor engineering	Which transcription factors should be modified or overexpressed in Corynebacterium glutamicum to redirect the transcriptional network toward the β-alanine biosynthetic pathway, enhancing the expression of key pathway genes while reducing flux to competing metabolic routes?	Based on the available research literature on metabolic engineering of Corynebacterium glutamicum for β-alanine production, here are the key transcription factors that should be modified or overexpressed to redirect the transcriptional network toward β-alanine biosynthesis: ## Key Transcription Factors to Modify: ### 1. **Sigma Factors for Enhanced Expression** - **SigA (Primary sigma factor)**: …	Not Provide	5
	Promoter and ribosome-binding site optimization	In the metabolic engineering of Corynebacterium glutamicum for β-alanine production, how can promoter and ribosome-binding site (RBS) optimization be strategically applied to balance enzyme expression, alleviate metabolic bottlenecks, and improve overall pathway efficiency and product yield?	In the metabolic engineering of Corynebacterium glutamicum for β-alanine production, promoter and ribosome-binding site (RBS) optimization can be strategically applied through several key approaches to balance enzyme expression, alleviate metabolic bottlenecks, and improve overall pathway efficiency and product yield: ## 1. Strategic Enzyme Expression Optimization **Key Enzyme Enhancement:** - Th…	Not Provide	4
	CRISPRi/CRISPRa‐based dynamic control	In the metabolic engineering of Corynebacterium glutamicum for β-alanine production, how can CRISPRi/CRISPRa-based dynamic control systems be leveraged to precisely regulate gene expression timing and levels, enabling the redistribution of cellular resources toward β-alanine synthesis during optimal growth phases while minimizing by-product formation?	In the metabolic engineering of Corynebacterium glutamicum for β-alanine production, CRISPRi/CRISPRa-based dynamic control systems can be leveraged through several strategic approaches to precisely regulate gene expression timing and levels: ## 1. Growth Phase-Dependent Dynamic Regulation CRISPRi/CRISPRa systems can be implemented with growth-phase-dependent promoters to create a temporal control…	Not Provide	4
	Synthetic sRNA regulation	In the metabolic engineering of Corynebacterium glutamicum for β-alanine production, how can synthetic small RNAs (sRNAs) be designed to achieve precise post-transcriptional regulation, enabling the downregulation of competing pathways and fine-tuning of key enzyme expression to redirect carbon flux and enhance β-alanine biosynthesis?	In the metabolic engineering of Corynebacterium glutamicum for β-alanine production, synthetic small RNAs (sRNAs) can be strategically designed to achieve precise post-transcriptional regulation through the following approaches: ## 1. sRNA Design Architecture **Modular Design Components:** - **Target-binding sequence**: A 24-nucleotide antisense sequence complementary to the ribosome binding site…	Not Provide	7
	Post‐translational modification controls	In the metabolic engineering of Corynebacterium glutamicum for β-alanine production, how can post-translational modifications (PTMs) such as phosphorylation or acetylation be leveraged to dynamically regulate the activity and stability of key biosynthetic enzymes, and which targets and strategies are most effective for modulating metabolic flux in response to cellular signals or environmental cha…	In the metabolic engineering of Corynebacterium glutamicum for β-alanine production, post-translational modifications (PTMs) such as phosphorylation and acetylation can be leveraged to dynamically regulate enzyme activity and stability through several key strategies: ## Key PTM-Based Regulatory Mechanisms: ### 1. Phosphorylation-Based Regulation - **Dynamic flux control**: Phosphorylation can pro…	Not Provide	3
Experimental Condition Optimization	Plasmid Stability Engineering	How can plasmid stability be engineered in Corynebacterium glutamicum to ensure reliable retention of β-alanine production plasmids during cell division, and what strategies can minimize plasmid loss across generations to maintain consistent biosynthetic output?	Plasmid stability engineering in Corynebacterium glutamicum for reliable retention of β-alanine production plasmids can be achieved through multiple complementary strategies: ## 1. Plasmid Design and Copy Number Control **Low-Copy Number Systems**: Research shows that lower copy number plasmids often exhibit better segregational stability. For β-alanine production, implementing low-copy origins o…	Not Provide	5
	Fermentation Strategy Optimization	What fermentation strategy optimization techniques can be applied to improve key performance metrics, such as yield, productivity, and growth efficiency in Corynebacterium glutamicum for β-alanine production, while minimizing factors like toxicity, cost, or inhibitory effects on the system?	# Fermentation Strategy Optimization Techniques for β-Alanine Production in Corynebacterium glutamicum ## 1. Metabolic Engineering Strategies ### A. Enzyme Optimization - **Aspartate 1-decarboxylase (ADC) screening and engineering**: Bacillus subtilis ADC showed the most efficient β-alanine biosynthesis among seven different bacterial sources - **ADC variant engineering**: BsADC E56S/I88M variant…	Not Provide	10

## Sheet: 3-脱氢莽草酸（DHS）
Category-Type（不变动）	Category（不变动）	Purpose	Question	SynBioGPT answer	Paper answer	The differences between SynBioGPT and the descriptions in the paper	Comment
	host selection	To select an appropriate host organism (e.g., bacteria, yeast, or other cells) for efficient production of the target compound, considering factors such as genetic tractability, metabolic compatibility, and industrial scalability.	Concurrently optimizing genetic tractability, metabolic network compatibility, and industrial scalability, identify the optimal host organism (bacterial/yeast/algal) for industrial-scale 3-脱氢莽草酸（DHS）production.	OPTIMAL HOST ORGANISM FOR INDUSTRIAL-SCALE 3-DEHYDROSHIKIMIC ACID (DHS) PRODUCTION **RECOMMENDATION: Escherichia coli** **RATIONALE:** **1. GENETIC TRACTABILITY (Optimal)** - Extensive molecular biology toolbox with well-characterized genetic systems - High transformation efficiency and proven metabolic engineering capabilities - Efficient gene knockout/overexpression technologies - Extensive dat…	大肠杆菌	To optimize the production of **3-Dehydroshikimic acid (DHS)** at an industrial scale, selecting the best host organism involves balancing several factors, including **genetic tractability**, **metabolic network compatibility**, and **industrial scalability**. Below is an analysis of potential hosts—**bacteria**, **yeast**, and **algae**—for efficient **DHS** production: --- ### **1. Bacterial Ho…	### 工业规模3-脱氢莽草酸（DHS）生产的最佳宿主生物总结 #### 核心推荐：大肠杆菌（Escherichia coli） 综合遗传可操作性、代谢网络兼容性和工业可扩展性分析，大肠杆菌被确定为工业级3-脱氢莽草酸生产的最优宿主，具体依据如下： 1. **核心优势** - **遗传可操作性（最佳）**：拥有丰富的分子生物学工具库，遗传系统特征明确，转化效率高，代谢工程能力已得到充分验证；基因敲除/过表达技术成熟，且有大量数据库和计算工具支持研究与改造。 - **代谢网络兼容性（优异）**：具备天然的莽草酸途径，已证实可生产3-脱氢莽草酸；通过构建aroE突变体，已实现69 g/L的3-脱氢莽草酸产量，以葡萄糖为底物的摩尔产率达30%；能兼容反馈抗性DAHP合成酶（aroFfbr）的整合，且通过过表达转酮酶（tktA）可优化途径效率，辅因子需求和代谢通量调控机制明确。 - **工业可扩…
Metabolic Pathway Engineering	Cofactor Balancing/Regeneration	To optimize metabolic pathways by managing cofactor levels for enhanced efficiency and production of target compounds.	"What are the most effective strategies for cofactor balancing and regeneration in Escherichia coli to optimize metabolic pathways for enhanced 3-Dehydroshikimic Acid? How can cofactor levels be managed to improve metabolic efficiency and yield of the target compound?	## Most Effective Strategies for Cofactor Balancing and Regeneration in Escherichia coli to Optimize Metabolic Pathways for Enhanced 3-Dehydroshikimic Acid Production ### 1. Transhydrogenase-Based Cofactor Engineering **1.1 PntAB Membrane-Bound Transhydrogenase Overexpression** - The most widely used strategy involves overexpressing the pntAB genes encoding membrane-bound transhydrogenase in E. c…	策略13：通过利用组成型人工杂合启动子元件P1-P3（低-强）组合精细调控外源的NADP+依赖的3-磷酸甘油醛脱氢酶（gapN）和本底的NAD+依赖的3-磷酸甘油醛脱氢酶（gapA）。 目的：精细调控NADPH、ATP以及NADH能量平衡，从而平衡细胞生长与DHS合成。（辅因子平衡与再生） 策略6：通过利用组成型人工杂合启动子元件P1-P3（低-强）与起始密码子优化相结合的策略调控6-磷酸葡萄糖异构酶（pgi）的表达。（调控表达？高表达？还是低表达？） 目的：调控EMP途径和氧化PPP途径，优化PEP/E4P比例，从而提升DHS的合成效率。（RBS+密码子优化+辅因子平衡再生） 策略10：通过利用组成型人工杂合启动子元件P1（低）与起始密码子优化相结合的策略弱化6-磷酸葡萄糖脱氢酶（zwf）的表达。通过敲除6-磷酸葡萄糖脱氢酶（zwf）的表达。 目的：减少氧化磷酸戊糖途径中碳损失，增加碳…			文献中采取弱化zwf表达减少氧化磷酸戊糖途径中碳损失，增加碳的利用效率，提高DHS的转化率 ，SynBioGPT中则过表达zwfzengqiang NADPH再生。
	Gene Overexpression	To enhance the efficiency, yield, or output of a target biosynthetic or metabolic process through increased gene dosage.	Which specific genes involved in the3-Dehydroshikimic Acid biosynthetic pathway or related metabolic processes should be overexpressed inEscherichia coli to maximize the efficiency, yield, and overall output of 3-Dehydroshikimic Acid production?	To maximize the efficiency, yield, and overall output of 3-Dehydroshikimic Acid (3DHS) production in Escherichia coli, the following specific genes should be overexpressed and modified: ## GENES TO OVEREXPRESS: ### Core Shikimate Pathway Genes: 1. **aroG^fbr or aroF^fbr** - Feedback-resistant DAHP synthase isoenzymes (essential for removing feedback inhibition by aromatic amino acids) 2. **aroB**…	策略4：通过利用组成型人工杂合启动子元件P3（强）表达转酮醇酶（tktA）。通过利用组成型人工杂合启动子元件P3（强）调控外源磷酸转酮酶（fxpk）表达。（AA66）（RBS+前体供应增强+基因过表达）
	Gene Knockout or Attenuation	To optimize the production efficiency of a target compound by redirecting metabolic flux and minimizing undesirable byproduct formation through targeted gene deletion	In the metabolic engineering of Escherichia coli for 3-Dehydroshikimic Acid production, which specific genes can be knocked out or attenuated to optimize the production efficiency of 3-Dehydroshikimic Acid by redirecting metabolic flux and minimizing the formation of undesirable byproducts?		策略1：通过利用组成型人工杂合启动子元件P1（低）与起始密码子优化相结合的策略弱化莽草酸脱氢酶（aroE）的表达。 目的：降低DHS降解，并维持细胞生长与生产的平衡，从而在无机盐发酵培养基中积累DHS。 （RBS+基因敲除或敲减） 策略3：敲除芳香族氨基酸酪氨酸响应的tyrR转录调控因子 目的：解除TyrR对相关调控基因的调控作用，从而提升DHS的合成效率。（基因敲除或敲减） 策略5：通过利用组成型人工杂合启动子元件P1-P3（低-强）组合精细调控半乳糖透性酶（galP）和葡萄糖激酶（glk），取代PTS依赖的糖转运系统（敲除ptsI）。通过利用组成型人工杂合启动子元件P1（低）与起始密码子优化相结合的策略弱化丙酮酸激酶（pykF/pykA）的表达。 目的：增强DHS合成前体之一PEP的供给，从而提升DHS的合成效率。 (RBS+基因敲除+密码子优化) 策略9：敲除丙酮酸激酶（pykF）…	To optimize the production of 3-dehydroshikimate (DHS) in *Escherichia coli* by redirecting metabolic flux and minimizing the formation of undesirable byproducts, the following strategies can be considered: ### 1. **Gene Knockout or Attenuation in Competing Metabolic Pathways** * **Aromatic Amino Acid Biosynthesis Pathway:** * **aroF (shikimate dehydrogenase)**: This gene catalyzes the final step…	一、需敲除或弱化的基因及原因 竞争性代谢途径相关基因 aroK 和 aroL（莽草酸激酶基因）：敲除这两个基因可阻止 3 - 脱氢莽草酸（DHS）转化为莽草酸 - 3 - 磷酸，将代谢通量重新导向 DHS 的积累，提高 DHS 的产量。 ptsG、ptsH、ptsI、crr（磷酸烯醇式丙酮酸：碳水化合物磷酸转移酶系统基因）：删除这些基因能增加磷酸烯醇式丙酮酸（PEP）的可用性，为 3 - 脱氧 - D - 阿拉伯糖 - 庚酮糖酸 - 7 - 磷酸（DAHP）的合成提供更多前体，促进莽草酸途径的进行。 pykF 和 pykA（丙酮酸激酶基因）：敲除后可防止 PEP 转化为丙酮酸，维持 PEP 库的含量，保障莽草酸途径对 PEP 的需求。 副产物形成途径相关基因 ldhA（D - 乳酸脱氢酶基因）：敲除能消除乳酸的形成，减少碳源的浪费，使更多碳源用于 DHS 的合成。 adhE（乙醇脱氢酶基…
	Codon optimization and enzyme engineering	To improve enzyme expression levels and catalytic performance by modifying codon usage and protein sequences, thereby enhancing pathway flux and overall yield of the target compound.	"How can codon optimization and enzyme engineering be applied in Escherichia coli to improve the production of 3-dehydroshikimic acid (DHS)? What are the key considerations for optimizing codon usage and modifying enzyme sequences to enhance expression levels and catalytic efficiency, and how can these adjustments affect overall pathway flux and yield?"	# Codon Optimization and Enzyme Engineering for 3-Dehydroshikimic Acid (DHS) Production in E. coli Codon optimization and enzyme engineering are critical strategies for enhancing DHS production in Escherichia coli through improved protein expression levels, catalytic efficiency, and metabolic pathway flux optimization. ## Codon Optimization Strategies **1. Addressing Codon Usage Bias** - **Ration…	策略2：通过利用组成型人工杂合启动子元件P2（中）表达3-脱氧-D-阿拉伯庚糖酸-7-磷酸合酶（aroF）突变体（P148L），解除TyrR反馈抑制。 目的：增强代谢流莽草酸途径的引导，从而提升DHS的合成效率。（RBS+密码子优化）	To optimize the production of **3-dehydroshikimic acid (DHS)** in *Escherichia coli*, codon optimization and enzyme engineering are two powerful strategies. Here's a breakdown of how each can be applied and the key considerations for enhancing the biosynthesis pathway: ### 1. **Codon Optimization**: Codon optimization involves modifying the gene sequence to use codons that are more efficiently tr…	# 大肠杆菌中优化3-脱氢莽草酸（DHS）生产的密码子优化与酶工程靶点及原因总结 ## 一、密码子优化靶点及原因 ### 1. 莽草酸途径关键酶基因 #### aroB基因（3-脱氢奎尼酸合成酶） - **优化靶点**：基因前15个密码子 - **调控方式**：替换为大肠杆菌偏好密码子 - **优化原因**： - 原核生物中，前15个密码子对翻译起始效率影响显著，稀有密码子会限制翻译速率； - 优化后莽草酸滴度提升1.4倍，L-酪氨酸产量超2 g/L； - 优化序列示例：ATG GAG CGT ATT GTC GTT ACT CTG GGC GAA CGT AGC TAC CCA ATT。 #### 38个DHQase基因库（3-脱氢奎尼酸脱水酶） - **优化靶点**：全基因密码子 - **调控方式**：匹配大肠杆菌密码子偏好性 - **优化原因**： - 不同来源的DHQase基因含…	目的一致，通过突变aroF，解除芳香族反馈抑制，提升DHS合成的效率。但是SynBioGPT对aroG突变体描述更加详细 （aroG基因D146N突变（天冬氨酸→天冬酰胺） ） ，并没有提到如何对aroF进行突变
	Precursor supply enhancement	To increase the intracellular availability of key metabolic precursors by boosting upstream pathway enzymes or transport systems, ensuring sufficient substrate flow toward synthesis of the desired product.	"How can the intracellular availability of key metabolic precursors be increased in Escherichia coli to enhance the production of 3-dehydroshikimic acid (DHS)? What strategies can be employed to boost upstream pathway enzymes or transport systems, and how can these adjustments ensure sufficient substrate flow toward the synthesis of the desired product?"	To enhance the intracellular availability of key metabolic precursors and increase 3-dehydroshikimic acid (DHS) production in Escherichia coli, several strategic approaches can be employed targeting upstream pathway enzymes and transport systems: ## Key Metabolic Precursors and Their Enhancement ### 1. Phosphoenolpyruvate (PEP) Availability Enhancement - **Problem**: PEP is consumed by the phosph…	策略4：通过利用组成型人工杂合启动子元件P3（强）表达转酮醇酶（tktA）。通过利用组成型人工杂合启动子元件P3（强）调控外源磷酸转酮酶（fxpk）表达。（AA66）（RBS+前体供应增强+基因过表达） 目的：增强DHS合成前体之一E4P的供给，从而提升DHS的合成效率。 策略8：通过利用组成型人工杂合启动子元件P3（强）调控经过密码子优化的3-脱氢奎尼酸合成酶（aroB）表达。 目的：解除莽草酸途径限速步骤，增强莽草酸途径强度，从而提升DHS的合成效率。（RBS+密码子优化+前体供应增强）	To increase the intracellular availability of key metabolic precursors for enhanced production of 3-dehydroshikimic acid (DHS) in *Escherichia coli*, several strategies can be applied to boost the upstream pathway enzymes or transport systems. Here's a breakdown of potential approaches: ### 1. **Enhancing Precursor Supply** * **Overexpression of Key Enzymes**: Overexpressing enzymes in the upstre…	# 大肠杆菌中增强DHS生产的代谢工程靶点及调控原因总结 ## 一、代谢前体供应增强靶点及原因 ### 1. 磷酸烯醇式丙酮酸（PEP）可用性优化 #### 靶点1：PEP合成酶（ppsA） - **调控方式**：过表达 - **调控原因**：催化丙酮酸再生为PEP，补充莽草酸途径前体，缓解PTS系统消耗导致的PEP不足（PTS消耗的PEP占比达~98.5%，仅1.5%流向莽草酸途径）。 #### 靶点2：磷酸转移酶系统（PTS） - **调控方式**：基因缺失（ptsG等）+ 替代转运系统引入 - **调控原因**： - 敲除PTS组件（如ptsG）阻断PEP依赖的葡萄糖摄取，保留PEP用于DAHP合成； - 过表达半乳糖透性酶（GalP）或葡萄糖 facilitator（Glf）+ 葡萄糖激酶（Glk），建立非PTS依赖的葡萄糖转运，减少PEP消耗。 #### 靶点3：丙酮酸激酶（p…
	Heterologous pathway integration	To introduce and optimize non-native enzymatic routes from other organisms, creating novel or more efficient biosynthetic routes that complement the host’s metabolism and elevate target compound production.	"How can heterologous enzymatic pathways from other organisms be successfully integrated into Escherichia coli to enhance the production of 3-dehydroshikimic acid (DHS)? What are the key considerations for optimizing these non-native pathways to complement the host’s metabolism and improve overall biosynthetic efficiency and target compound yield?"	How can heterologous enzymatic pathways from other organisms be successfully integrated into Escherichia coli to enhance the production of 3-dehydroshikimic acid (DHS)? What are the key considerations for optimizing these non-native pathways to complement the host's metabolism and improve overall biosynthetic efficiency and target compound yield? ## Integration Strategies for Heterologous Enzymat…		Integrating heterologous enzymatic pathways from other organisms into *Escherichia coli* to enhance the production of 3-dehydroshikimic acid (DHS) involves several key considerations to ensure the pathways function effectively and complement the host's native metabolism. Here's a breakdown of the factors to consider: ### 1. **Pathway Compatibility and Integration** * **Gene Selection:** Choose en…	# 大肠杆菌中异源酶途径整合的靶点及调控原因总结 ## 一、异源酶途径设计与整合策略 ### 1. 关键异源酶筛选与表达 - **肺炎克雷伯菌AroZ（DHS脱水酶）**：通过异源表达催化DHS转化为原儿茶酸，拓展代谢路径以提升产物多样性（如合成粘康酸）。 - **Podospora anserina 3DSD（3-脱氢莽草酸脱水酶）**：异源表达该酶可促进DHS向目标产物的转化，优化非天然途径的通量分配。 - **反馈抗性DAHP合成酶（aroG^FBR、aroF^FBR）**：通过异源表达结合定点突变（如aroG^FBR的D146N突变），解除芳香族氨基酸对酶的反馈抑制，强化PEP与E4P生成DAHP的效率，增加前体供应。 ### 2. 基因表达系统优化 - **染色体整合（λ-Red重组技术）**：利用同源重组将异源基因整合到染色体上，实现大段基因（如12 kb途径）的稳定表达，避…
	Transporter Engineering	To optimize the transmembrane transport of specific substances (e.g., substrates, products, inhibitors) in order to enhance the production efficiency and yield of a target compound while mitigating detrimental effects such as byproduct accumulation, product toxicity, or nutrient limitations.	"How can transporter engineering be applied in Escherichia coli to optimize the transmembrane transport of specific substances such as substrates, products, and inhibitors for enhanced 3-dehydroshikimic acid (DHS) production? What strategies can be employed to mitigate issues like byproduct accumulation, product toxicity, and nutrient limitations, while maximizing yield and overall production eff…	TRANSPORTER ENGINEERING FOR ENHANCED 3-DEHYDROSHIKIMIC ACID (DHS) PRODUCTION IN ESCHERICHIA COLI ## 1. TRANSPORTER ENGINEERING STRATEGIES FOR DHS PRODUCTION ### 1.1 DHS-Specific Transport Systems The ShiA permease has been identified as the primary transporter for DHS uptake in E. coli. ShiA is a 12-helix transmembrane permease characterized as a symporter for protons and shikimate, with confirme…		Transporter engineering in *Escherichia coli* (E. coli) is crucial for optimizing the transmembrane transport of substrates, products, and inhibitors in biosynthetic pathways, such as the production of 3-dehydroshikimic acid (DHS). Here are several strategies to consider for transporter engineering in E. coli to optimize DHS production: ### 1. **Enhancing Substrate Uptake** * **Overexpression of …	# 大肠杆菌中增强3-脱氢莽草酸（DHS）生产的转运蛋白工程靶点及调控原因总结 ## 一、DHS特异性转运系统优化 ### 1. ShiA透性酶过表达 - **靶点**：shiA基因（12螺旋跨膜透性酶） - **调控方式**：基因过表达 - **调控原因**：ShiA作为质子-莽草酸同向转运蛋白，可特异性介导DHS跨膜运输。过表达ShiA能显著提升DHS胞内导入效率，增加下游转化的底物可用性。例如，工程菌株中ShiA过表达使粘康酸产量从316 mg/L提升至473 mg/L，证明其对DHS积累的促进作用。 ### 2. 酶-转运蛋白融合系统构建 - **靶点**：ShiA与下游酶（如AroZ）的融合蛋白 - **调控方式**：蛋白融合表达 - **调控原因**：通过融合ShiA与DHS脱水酶AroZ，形成膜结合代谢体（Type B代谢体），实现DHS导入后立即催化转化为原儿茶酸（PCA…
	Metabolite pool balancing	To fine-tune the concentrations of pathway intermediates and co-metabolites through regulatory or enzymatic adjustments, minimizing bottlenecks and by-product formation to maximize flux toward the desired product.	"How can metabolite pool balancing be optimized in Escherichia coli to enhance the production of 3-dehydroshikimic acid (DHS)? What regulatory or enzymatic adjustments can be made to fine-tune the concentrations of pathway intermediates and co-metabolites, minimize bottlenecks and by-product formation, and maximize flux toward the desired product?"	Metabolite pool balancing can be optimized in Escherichia coli to enhance 3-dehydroshikimic acid (DHS) production through several interconnected strategies targeting regulatory mechanisms, enzymatic adjustments, and metabolic flux control: ## 1. Regulatory Adjustments for Enhanced Flux Control ### Feedback Inhibition Relief - **DAHP Synthase Engineering**: Replace wild-type DAHP synthases with fe…		Optimizing **metabolite pool balancing** in *Escherichia coli* (E. coli) is critical to maximizing the production of **3-dehydroshikimic acid (DHS)**, as it ensures that key intermediates and co-metabolites are available in the correct concentrations, facilitating smooth flux through the biosynthetic pathway while minimizing bottlenecks and by-product formation. Here's a breakdown of how metaboli…	# 大肠杆菌中优化代谢物池平衡以增强3-脱氢莽草酸（DHS）生产的靶点及原因总结 ## 一、调控调整以增强代谢流控制 ### 反馈抑制解除 - **DAHP合酶工程**：将野生型DAHP合酶替换为反馈抗性变体，如抗苯丙氨酸的AroG(L76V)和抗酪氨酸的AroF(P148L)或AroF(Q152I)。这些修饰可消除芳香族氨基酸的变构抑制，而野生型酶通常会受到芳香族氨基酸的抑制，从而限制途径代谢流。 - **转录去调控**：删除调控基因tyrR和trpR，以消除对莽草酸途径基因的转录抑制。其中TyrR会抑制aroF和aroG的表达，TrpR则控制aroH的转录。 ### 碳前体优化 - **PEP保留**：将天然的依赖磷酸烯醇式丙酮酸（PEP）的磷酸转移酶系统（PTS）替换为替代的葡萄糖摄取系统，如GalP-Glk或Glf-Glk，以保留PEP用于莽草酸途径，而非将其用于葡萄糖运输。 -…
Metabolic Pathway Regulation	Dynamic feed‐forward/feedback loops	To enhance the availability of metabolic substrates and improve the efficiency of the conversion pathway by eliminating feedback inhibition, thereby optimizing the production yield of the target compound.	"How can dynamic feed-forward and feedback loops be integrated into Escherichia coli to enhance the production of 3-dehydroshikimic acid (DHS)? What are the key considerations for eliminating feedback inhibition and improving the availability of metabolic substrates, and how can these dynamic regulatory systems optimize the efficiency of the conversion pathway and production yield?"	# Dynamic Feed-Forward and Feedback Loops for Enhanced 3-Dehydroshikimic Acid Production in E. coli Dynamic feed-forward and feedback loops can be strategically integrated into Escherichia coli to enhance 3-dehydroshikimic acid (DHS) production through several interconnected approaches: ## 1. Dynamic Regulatory Systems Integration ### Feed-Forward Control Mechanisms: - **Precursor-Responsive Syst…		Integrating **dynamic feed-forward and feedback loops** into *Escherichia coli* can significantly enhance the production of **3-dehydroshikimic acid (DHS)** by improving metabolic control, substrate availability, and pathway efficiency. These systems provide a means to regulate metabolic flux in real-time, responding to changes in cellular conditions, nutrient availability, and product accumulati…	### 代谢工程增强大肠杆菌3-脱氢莽草酸（DHS）生产的靶点及优化策略 在大肠杆菌中提升3-脱氢莽草酸（DHS）产量的代谢工程策略涉及多个关键靶点的调控，主要围绕动态调控系统、反馈抑制消除、代谢底物供应、转化途径优化及产量提升等方面展开。以下为各策略中的具体靶点及优化原因： #### **一、动态调控系统整合** 1. **前馈控制机制** - **靶点**：早期代谢中间体（PEP和E4P）响应系统、群体感应（QS）、生长阶段依赖启动子和降解标签（degrons）。 - **原因**：通过感知上游代谢物水平动态激活下游DHS合成基因，协调碳通量从生长向产物合成转移，实现时空特异性调控。 2. **反馈回路优化** - **靶点**：CRISPRi系统、光遗传学开关、蛋白酶/QS调控回路。 - **原因**：间歇性调控基因表达（如莽草酸途径通量提升115%），快速响应代谢状态变化，自主优…
	Transcription factor engineering	To redirect transcriptional networks toward the target biosynthetic pathway by modifying or overexpressing transcription factors, thereby increasing pathway gene expression and reducing flux to competing routes to optimize production yield.	"How can transcription factor engineering be applied in Escherichia coli to enhance the biosynthesis of 3-dehydroshikimic acid (DHS)? What transcription factors should be modified or overexpressed to redirect transcriptional networks toward the target biosynthetic pathway, increase pathway gene expression, and reduce flux to competing routes to optimize production yield?"	# Transcription Factor Engineering for Enhanced 3-Dehydroshikimic Acid (DHS) Biosynthesis in Escherichia coli Transcription factor engineering represents a powerful metabolic engineering approach for enhancing DHS biosynthesis in E. coli by modulating transcriptional networks that control the shikimate pathway and aromatic amino acid biosynthesis. This strategy involves targeted modification or e…		**Transcription factor engineering** is a powerful strategy to optimize the **biosynthesis of 3-dehydroshikimic acid (DHS)** in *Escherichia coli* (E. coli). By modifying or overexpressing key transcription factors, it is possible to reroute cellular resources and direct metabolic flux toward the target biosynthetic pathway, improve the expression of pathway genes, and reduce competition from alt…	### 转录因子工程增强大肠杆菌3-脱氢莽草酸（DHS）生物合成的靶点及优化原因 通过改造转录因子调控莽草酸途径及芳香族氨基酸合成的转录网络，可定向重分配碳通量至DHS合成，同时减少竞争途径消耗。以下为关键靶点及优化逻辑： #### **一、核心转录因子靶点** 1. **TyrR（酪氨酸阻遏蛋白）** - **工程策略**：敲除tyrR基因（ΔtyrR）。 - **调控功能**：作为双功能调控因子（阻遏/激活），控制芳香族氨基酸合成相关基因（如aroF、aroG、aroH、tyrA等）的转录。 - **优化原因**： - 解除对DAHP合酶基因（aroF/G/H）的转录抑制，消除DHS合成第一步的限速瓶颈。 - 提升莽草酸激酶基因（aroL）表达12-15倍，增强中间代谢物转化效率。 - 促进转酮醇酶（tktA）表达，增加前体E4P供应；同时使AroB（DHQ合酶）、AroD（DHQ脱…
	Promoter and ribosome-binding site (RBS) optimization	To balance enzyme expression levels across the pathway by engineering promoters and ribosome-binding sites with tailored strengths, thereby preventing metabolic bottlenecks and enhancing overall production efficiency.	"How can promoter and ribosome-binding site (RBS) optimization be applied to balance enzyme expression levels across the 3-dehydroshikimate (DHS) biosynthetic pathway in Escherichia coli? What are the key considerations for designing tailored promoters and RBS to prevent metabolic bottlenecks and enhance production efficiency, while maintaining overall pathway stability?"	# Promoter and Ribosome-Binding Site (RBS) Optimization for Enhanced 3-Dehydroshikimic Acid (DHS) Biosynthesis in Escherichia coli Promoter and RBS optimization represents a critical strategy for balancing enzyme expression levels across the DHS biosynthetic pathway in E. coli. This approach enables fine-tuning of gene expression at both transcriptional and translational levels to prevent metabol…	策略1：通过利用组成型人工杂合启动子元件P1（低）与起始密码子优化相结合的策略弱化莽草酸脱氢酶（aroE）的表达。 目的：降低DHS降解，并维持细胞生长与生产的平衡，从而在无机盐发酵培养基中积累DHS。（RBS+基因敲除或敲减） 策略4：通过利用组成型人工杂合启动子元件P3（强）表达转酮醇酶（tktA）。通过利用组成型人工杂合启动子元件P3（强）调控外源磷酸转酮酶（fxpk）表达。（AA66）（RBS+前体供应增强） 策略5：通过利用组成型人工杂合启动子元件P1-P3（低-强）组合精细调控半乳糖透性酶（galP）和葡萄糖激酶（glk），取代PTS依赖的糖转运系统（敲除ptsI）。通过利用组成型人工杂合启动子元件P1（低）与起始密码子优化相结合的策略弱化丙酮酸激酶（pykF/pykA）的表达。 目的：增强DHS合成前体之一PEP的供给，从而提升DHS的合成效率。 (RBS+基因敲除+密码子…	**Promoter and ribosome-binding site (RBS) optimization** are critical tools for fine-tuning enzyme expression levels across the **3-dehydroshikimate (DHS) biosynthetic pathway** in *Escherichia coli* (E. coli). By optimizing these elements, it's possible to balance the expression of pathway enzymes, reduce metabolic bottlenecks, and improve overall production efficiency while maintaining the sta…	### 启动子与核糖体结合位点（RBS）优化增强大肠杆菌3-脱氢莽草酸（DHS）生物合成的靶点及原因 启动子与RBS优化是平衡DHS合成途径中酶表达水平的关键策略，通过转录和翻译水平的精细调控，可消除代谢瓶颈、提升生产效率并维持途径稳定性。以下为具体靶点及优化逻辑： #### **一、模块化途径设计与表达层级靶点** 1. **模块划分** - **前体模块**：PEP和E4P合成相关基因（tktA、glk、galP、ppsA）。 - **核心途径模块**：DAHP合成至DHS生成基因（aroF/G/H、aroB、aroD、aroE）。 - **调控模块**：转录调控及反馈消除基因（ΔtyrR、ΔtrpR）。 - **原因**：通过模块化分割实现途径基因的独立调控，匹配各模块代谢流需求。 2. **表达层级策略** - **高表达**：限速酶（DAHP合酶、aroB、aroE）。 - *…	文献中是用弱启动子，降低aroE的表达。SynBioGPT则是用强启动子高表达aroE.
	CRISPRi/CRISPRa‐based dynamic control	To precisely regulate gene expression timing and levels by employing CRISPR interference or activation systems, thereby dynamically shifting cellular resources toward production at optimal phases and minimizing by-product formation.	"How can CRISPR interference (CRISPRi) and CRISPR activation (CRISPRa) systems be leveraged to dynamically regulate gene expression during the biosynthesis of 3-dehydroshikimate (DHS) in Escherichia coli? What are the key factors to consider when fine-tuning gene expression timing and levels to optimize production efficiency while minimizing by-product formation?"	# CRISPR Interference (CRISPRi) and CRISPR Activation (CRISPRa) Systems for Enhanced 3-Dehydroshikimic Acid (DHS) Biosynthesis in Escherichia coli CRISPRi and CRISPRa systems provide powerful programmable tools for dynamic regulation of gene expression during DHS biosynthesis in E. coli, enabling precise temporal and quantitative control over metabolic flux distribution, pathway optimization, and…		The use of **CRISPR interference (CRISPRi)** and **CRISPR activation (CRISPRa)** systems provides a powerful way to **dynamically regulate gene expression** in *Escherichia coli*, which is essential for optimizing the biosynthesis of **3-dehydroshikimate (DHS)**. These tools allow for precise, **temporal control** of gene expression, enabling the fine-tuning of enzyme levels and pathway flux, and…	### CRISPR干扰（CRISPRi）与激活（CRISPRa）系统增强大肠杆菌3-脱氢莽草酸（DHS）生物合成的靶点及原因 CRISPRi/CRISPRa系统通过可编程的基因表达调控，为DHS合成中的代谢流分配、途径优化及副产物控制提供了精准工具。以下为关键靶点及优化逻辑： #### **一、CRISPRi核心抑制靶点及原因** 1. **竞争途径基因** - **pheA（分支酸变位酶-预苯酸脱氢酶）**：抑制苯丙氨酸合成，减少分支酸分流。 - **tyrA（分支酸变位酶-预苯酸脱氢酶）**：降低酪氨酸合成对DHS前体的消耗。 - **trpEDCBA操纵子**：阻断色氨酸合成，重定向分支酸至DHS途径。 - **ppc（PEP羧化酶）**：减少PEP流向乙醛酸循环，增强前体供应。 - **原因**：通过抑制竞争途径，集中碳通量至DHS合成，避免代谢资源浪费。 2. **中央代谢调…
	Riboswitch or riboregulator implementation	To enable self-regulated control of pathway gene expression by integrating metabolite-responsive riboswitches or riboregulators, thereby adjusting flux according to intracellular metabolite concentrations to maintain optimal production.	"How can metabolite-responsive riboswitches or riboregulators be implemented to achieve self-regulated control of gene expression in the 3-dehydroshikimate (DHS) biosynthetic pathway in Escherichia coli? What are the challenges and strategies for designing riboswitches or riboregulators that can dynamically adjust metabolic flux according to intracellular metabolite concentrations, in order to ma…	Metabolite-responsive riboswitches and riboregulators can be implemented to achieve self-regulated control of gene expression in the 3-dehydroshikimate (DHS) biosynthetic pathway in Escherichia coli through several key strategies: ## Implementation Strategies for DHS Pathway Control ### 1. Riboswitch Design and Mechanism Riboswitches are RNA genetic control elements consisting of two main domains…		**Metabolite-responsive riboswitches** and **riboregulators** are powerful tools for **self-regulated control of gene expression**, offering a **dynamic, metabolite-driven** mechanism to fine-tune gene activity in the **3-dehydroshikimate (DHS) biosynthetic pathway** in *Escherichia coli* (E. coli). These regulatory elements can be designed to respond to the **intracellular concentrations of spec…	### 代谢物响应型核糖开关与核糖调节因子在DHS生物合成中的靶点及调控逻辑 利用代谢物响应型核糖开关（riboswitches）和核糖调节因子（riboregulators）可实现大肠杆菌DHS合成途径的自调节基因表达控制，其核心靶点及优化原因如下： #### **一、核糖开关的设计与作用靶点** 1. **感应代谢物的适配体结构域** - **靶点代谢物**：3-脱氢莽草酸（DHS）、莽草酸（途径终产物）、前体物质（PEP、E4P）、下游芳香族氨基酸（苯丙氨酸、酪氨酸、色氨酸）。 - **原因**：通过直接识别途径关键代谢物浓度变化，触发核糖开关的构象改变，进而调控基因表达。例如，DHS浓度升高时，靶向DHS的核糖开关可抑制上游酶基因表达，避免产物过度积累。 2. **表达平台调控结构域** - **调控机制**： - **翻译控制**：通过遮蔽或暴露核糖体结合位点（RBS）调节翻译…
	Synthetic sRNA regulation	To fine-tune post-transcriptional gene regulation by deploying synthetic small RNAs that downregulate competing pathways or modulate key enzyme levels, thereby directing more carbon flux toward the target compound.	"How can synthetic small RNAs (sRNAs) be utilized to fine-tune post-transcriptional regulation in the 3-dehydroshikimate (DHS) biosynthetic pathway in Escherichia coli? What are the key design principles for deploying sRNAs to downregulate competing pathways or modulate key enzyme levels, in order to redirect carbon flux toward the target compound?"	# Synthetic Small RNAs (sRNAs) for Fine-Tuning Post-Transcriptional Regulation in the 3-Dehydroshikimate (DHS) Biosynthetic Pathway Synthetic small RNAs (sRNAs) represent a powerful and versatile tool for achieving precise post-transcriptional control in metabolic engineering applications, particularly for optimizing the 3-dehydroshikimate (DHS) biosynthetic pathway in Escherichia coli. These reg…		Synthetic small RNAs (sRNAs) can be used to fine-tune post-transcriptional regulation in the **3-dehydroshikimate (DHS)** biosynthetic pathway by modulating gene expression at the translational level. Here’s how sRNAs can be applied effectively in E. coli: ### 1. **Targeting Competing Pathways** * **Design Principles**: sRNAs can be designed to specifically bind to the mRNA of genes from competin…	### 合成小RNA（sRNA）在3-脱氢莽草酸（DHS）生物合成中实现转录后精细调控的靶点及原因 合成小RNA（sRNA）作为代谢工程中精准调控的工具，通过碱基配对作用于靶mRNA，在大肠杆菌DHS合成途径中实现转录后水平的动态调节。以下为关键靶点及调控逻辑： #### **一、sRNA调控的核心机制与靶点** 1. **翻译抑制与mRNA降解靶点** - **作用机制**：sRNA通过结合靶mRNA的核糖体结合位点（RBS）或起始密码子，抑制翻译起始；或招募RNase E降解mRNA。 - **靶点特征**：靶mRNA的5'UTR区域（距起始密码子1-24个核苷酸），通过15-24个互补核苷酸序列实现特异性结合。 - **调控优势**：相比蛋白质调控，sRNA具有更快的响应速度（分钟级）和剂量依赖的线性调控特性（1:1摩尔比时达到饱和）。 2. **Hfq依赖的调控靶点** - **…
	Metabolite‐responsive two‐component systems	To sense intracellular or extracellular precursor levels and convert those signals into transcriptional responses via engineered two-component systems, thereby adjusting pathway activity in real-time to sustain high product yields.	"How can metabolite-responsive two-component systems be engineered to sense intracellular or extracellular precursor levels and convert these signals into transcriptional responses in the 3-dehydroshikimate (DHS) biosynthetic pathway in Escherichia coli? What are the key considerations for designing these systems to adjust pathway activity in real-time and sustain high product yields?"	Metabolite-responsive two-component systems can be engineered for the 3-dehydroshikimate (DHS) biosynthetic pathway in Escherichia coli through several key strategies: ## Engineering Strategies for Metabolite-Responsive Two-Component Systems ### 1. Biosensor Design and Implementation - **Transcription Factor-Based Systems**: Metabolite-responsive transcription factors can be engineered to sense i…		Metabolite-responsive two-component systems (TCS) can be engineered to enhance the production of 3-dehydroshikimate (DHS) by enabling precise, real-time control over biosynthetic pathways in *Escherichia coli*. Here’s how such systems can be utilized for this purpose and the key considerations for their design: ### Key Steps to Engineering Metabolite-Responsive TCS: 1. **Identification of Metabol…	# 大肠杆菌DHS合成途径调控中代谢响应双组分系统的工程策略相关靶点及原因总结 ## 一、靶点：转录因子 ### 原因 可对其进行工程化改造，使其能够感知细胞内前体物质的水平，并将这些信号转化为转录响应，进而实现对DHS合成途径的调控。 ## 二、靶点：双组分调控系统 ### 原因 该系统包含跨膜传感器和细胞内响应调节因子。跨膜传感器可检测细胞外代谢物，细胞内响应调节因子能控制基因表达，通过这种方式对DHS合成途径发挥调控作用。 ## 三、靶点：杂合生物传感器 ### 原因 将一种跨膜传感器的细胞外传感结构域与另一种的细胞内结构域融合，可构建新型杂合生物传感器，为DHS合成途径的调控提供新的手段。 ## 四、靶点：生长阶段 ### 原因 实施能将细胞生长阶段与产物生产阶段分开的系统，可优化资源分配，使资源更倾向于DHS的生产，从而提高DHS的产量。 ## 五、靶点：代谢通量 ### 原因…
	Quorum sensing circuits	To coordinate gene expression across the microbial population by integrating quorum sensing modules, thereby activating production pathways only at high cell density to separate growth and production phases and maximize yield.	"How can quorum sensing circuits be integrated into the 3-dehydroshikimate (DHS) biosynthetic pathway in Escherichia coli to coordinate gene expression across the microbial population? What are the key challenges and strategies for designing quorum sensing modules that activate production pathways only at high cell density, thereby separating growth and production phases to maximize yield?"	# Integration of Quorum Sensing Circuits into 3-Dehydroshikimate (DHS) Biosynthetic Pathway in E. coli ## Overview Quorum sensing (QS) circuits can be effectively integrated into the 3-dehydroshikimate (DHS) biosynthetic pathway in Escherichia coli to coordinate gene expression across microbial populations and optimize production by separating growth and production phases. This approach leverages…		To implement quorum sensing (QS) circuits in your *Escherichia coli* DHS biosynthetic pathway, you would need to design the system in such a way that the production pathway is activated only when the population reaches a high density. This approach separates growth and production phases, ensuring that the resources are not wasted during the initial growth phase and are utilized optimally once the…	### 大肠杆菌DHS合成途径中群体感应（QS）电路整合的靶点及原因总结 #### **一、QS核心组件靶点及调控逻辑** 1. **LuxI酶与AHL信号分子** - **靶点作用**：LuxI催化合成N-酰基高丝氨酸内酯（AHL），作为QS系统的信号分子。 - **调控原因**：AHL浓度随细胞密度升高而积累，达到阈值后激活下游基因表达，实现生长-生产阶段的自动切换。 2. **LuxR蛋白与PLux启动子** - **靶点作用**：LuxR与AHL结合形成复合物，激活PLux启动子驱动DHS途径基因表达。 - **调控原因**：通过LuxR-AHL-PLux的信号传导链，实现细胞密度依赖的基因表达调控，避免过早激活DHS途径影响细胞生长。 #### **二、DHS途径基因的QS调控靶点** 1. **核心酶基因（aroZ、aroY、catA）** - **靶点作用**：aroZ（D…
	Post‐translational modification (PTM) controls	To control enzyme activity and stability through engineered post-translational modifications such as phosphorylation or acetylation, thereby dynamically modulating metabolic flux in response to cellular or environmental cues to improve production efficiency.	"How can post-translational modification (PTM) controls, such as phosphorylation or acetylation, be engineered to regulate enzyme activity and stability in the 3-dehydroshikimate (DHS) biosynthetic pathway in Escherichia coli? What are the key considerations for designing PTMs that dynamically modulate metabolic flux in response to cellular or environmental cues, in order to improve production ef…	# Engineering Post-Translational Modification (PTM) Controls for 3-Dehydroshikimate (DHS) Biosynthetic Pathway Regulation in E. coli ## Overview Post-translational modifications (PTMs) represent sophisticated regulatory mechanisms that can be engineered to provide dynamic, rapid, and reversible control over enzyme activity and stability in the 3-dehydroshikimate (DHS) biosynthetic pathway. Unlike…		Post-translational modifications (PTMs) like phosphorylation and acetylation are powerful tools for fine-tuning enzyme activity and stability in metabolic pathways. When applied to the 3-dehydroshikimate (DHS) biosynthetic pathway in *Escherichia coli*, these PTMs can dynamically modulate enzyme function, enabling a more responsive and efficient production process. Below are key considerations fo…	# 工程化翻译后修饰（PTM）对大肠杆菌中3-脱氢莽草酸（DHS）生物合成途径调控的靶点及原因总结 ## 一、靶点及原因概述 在大肠杆菌中，针对3-脱氢莽草酸（DHS）生物合成途径的工程化翻译后修饰（PTM）调控涉及多个关键酶靶点，这些靶点的选择基于其在代谢通路中的关键作用及对代谢流的调控潜力。通过磷酸化、乙酰化、泛素化、甲基化等多种修饰方式，可实现对酶活性、稳定性、蛋白质-蛋白质相互作用等的动态调控，从而优化DHS的生产效率并增强菌株的代谢稳健性。 ## 二、具体靶点及原因分析 ### （一）基于磷酸化的调控系统靶点 1. **DAHP合成酶（AroG/AroF/AroH）** - **原因**：作为莽草酸途径的限速酶，控制着代谢流进入该途径的入口。在其活性位点或变构区域附近引入磷酸化位点，可通过合成的激酶-磷酸酶系统或响应环境信号（如ATP/ADP比率、碳源可用性）的激酶来调节其活性…
other	Plasmid Stability Engineering	To ensure the necessary plasmids for target compound production are retained during cell division.	"How can plasmid stability engineering be applied in Escherichia coli to ensure the retention of plasmids required for the production of 3-dehydroshikimate (DHS) during cell division? What are the strategies to improve plasmid maintenance and prevent loss or segregation during bacterial growth?"	# Plasmid Stability Engineering for 3-Dehydroshikimate (DHS) Production in Escherichia coli ## Overview Plasmid stability is a critical challenge in metabolic engineering of E. coli for DHS production, as plasmid loss during fermentation can severely reduce product yields and increase production costs. Engineering strategies to ensure plasmid retention during cell division involve multiple approa…		Plasmid stability is a critical factor in optimizing the production of 3-dehydroshikimate (DHS) in *Escherichia coli* during long-term cultivation or high-density fermentation. Plasmid loss or segregation during cell division can result in reduced production yields, as only a fraction of the population will maintain the plasmid and express the required biosynthetic genes. Engineering plasmid stab…	# 质粒稳定性工程在大肠杆菌生产3-脱氢莽草酸（DHS）中的靶点及原因总结 ## 一、质粒维持的关键挑战及靶点 ### （一）分离稳定性问题 1. **代谢负担效应** - **靶点**：质粒维持与复制过程 - **原因**：质粒的维持和复制会占用细胞资源，导致携带质粒的细胞生长速度慢于不含质粒的细胞。在高生长速率条件下，低拷贝数质粒的细胞更易成为优势群体，这在补料分批和连续培养过程中尤为突出。 2. **随机分配问题** - **靶点**：细胞分裂过程中质粒的分配机制 - **原因**：细胞分裂时质粒分布不均匀，高生长速率下质粒丢失的概率增加。随机分配还会放大单一突变事件的影响，通过分离纯化使突变体富集。 ### （二）结构稳定性问题 1. **DNA序列改变** - **靶点**：质粒DNA序列中的重复序列、插入序列等 - **原因**：质粒可能发生缺失、插入或点突变等改变，影响其功…
	Fermentation Strategy Optimization	To enhance key performance metrics such as yield, productivity, and growth efficiency while minimizing adverse factors like toxicity, cost, or inhibitory effects.	"How can fermentation strategy optimization be applied to enhance key performance metrics such as yield, productivity, and growth efficiency in the production of 3-dehydroshikimate (DHS) in Escherichia coli? What are the best strategies to minimize adverse factors like toxicity, cost, or inhibitory effects, while maximizing overall production?"	# Fermentation Strategy Optimization for Enhanced 3-Dehydroshikimate (DHS) Production in Escherichia coli ## Overview Fermentation strategy optimization is crucial for maximizing key performance metrics in DHS production, including yield, productivity, and growth efficiency while minimizing adverse factors such as toxicity, cost, and inhibitory effects. The optimization involves coordinated appro…		Fermentation strategy optimization is crucial for improving the efficiency of 3-dehydroshikimate (DHS) production in *Escherichia coli* (E. coli). A well-designed fermentation strategy can enhance key performance metrics such as yield, productivity, and growth efficiency, while minimizing adverse factors like toxicity, cost, and inhibitory effects. Below are strategies that can help optimize ferm…	# 大肠杆菌生产3-脱氢莽草酸（DHS）的发酵策略优化靶点及原因总结 ## 一、关键性能指标优化靶点及原因 ### （一）产量提升策略 1. **底物优化** - **双底物发酵（葡萄糖与甘油）**：二者协同作为碳源与能源，比单一底物更高效地提升莽草酸途径通量。葡萄糖能提供最佳产量，甘油则可提高莽草酸途径中间产物的生产效率，混合碳源还能通过改善发酵动力学和优化终产物构型来提高产物滴度。 - **碳源选择**：基于不同碳源对产量和生产力的影响差异进行选择，以实现产量最大化。 2. **代谢工程整合** - **PTS系统替换（GalP-Glk系统）**：减少磷酸烯醇式丙酮酸（PEP）消耗，增加其向DHS途径的供应，为DHS合成提供更多前体物质。 - **反馈抗性酶（DAHP合酶变体）**：消除芳香族氨基酸对DAHP合酶的抑制，使代谢流更顺畅地进入DHS合成途径。 - **竞争通路削弱（ar…
			注：策略6和策略12一样		文献中靶点总数：23 SynBioGPT覆盖靶点：14 覆盖度60.87%
