# Supplementary material for: SynBioGPT2: A dynamic reasoning framework enables high-fidelity design of microbial cell factories
Source: Biodes Res. 2026 Jun 25;8(3):100093. doi: 10.1016/j.bidere.2026.100093 (PMC13377148; doi:10.1016/j.bidere.2026.100093)
Supplement: Multimedia component 6 [file mmc6.xlsx]

## Sheet: Statistics
	Literature	SynBioGPT2	Overlap
1,5-Pentanediol	10	123	8
5- Hdroxyvaleric	10	126	9
Aromatic polyesters	18	156	16
Astaxanthin	12	142	12
Glutaric acid	11	137	11
Valerolactam	12	163	11
Vitamin B6	9	113	9
β-Alanine	10	94	10

## Sheet: 1,5-Pentanediol
Strategy	Literature	SynBioGPT2	Overlap
Heterologous Pathway Integration	0	6	0
Cofactor Balancing/Regeneration	1	9	1
Gene Overexpression	3	20	2
Transporter Engineering	0	10	0
Dynamic Feed‐forward/Feedback Loops	0	9	0
Host Selection	1	2	0
Codon Optimization and Enzyme Engineering	0	7	0
CRISPRi/CRISPRa‐based Dynamic Control	0	4	0
Fermentation Strategy Optimization	0	10	0
Gene Knockout or Attenuation	1	7	1
Plasmid Stability Engineering	0	5	0
Post‐translational Modification Controls	0	5	0
Precursor Supply Enhancement	4	14	4
Promoter and Ribosome-binding Site Optimization	0	6	0
Synthetic sRNA Regulation	0	3	0
Transcription Factor Engineering	0	6	0

## Sheet: 5- Hdroxyvaleric
Strategy	Literature	SynBioGPT2	Overlap
Heterologous Pathway Integration	5	8	4
Cofactor Balancing/Regeneration	0	16	0
Gene Overexpression	0	2	0
Transporter Engineering	0	9	0
Dynamic Feed‐forward/Feedback Loops	0	8	0
Host Selection	1	1	1
Codon Optimization and Enzyme Engineering	0	7	0
CRISPRi/CRISPRa‐based Dynamic Control	0	4	0
Fermentation Strategy Optimization	0	9	0
Gene Knockout or Attenuation	4	5	4
Plasmid Stability Engineering	0	8	0
Post‐translational Modification Controls	0	6	0
Precursor Supply Enhancement	0	14	0
Promoter and Ribosome-binding Site Optimization	0	6	0
Synthetic sRNA Regulation	0	12	0
Transcription Factor Engineering	0	11	0

## Sheet: Aromatic polyesters
Strategy	Literature	SynBioGPT2	Overlap
Heterologous Pathway Integration	0	10	0
Cofactor Balancing/Regeneration	2	9	0
Gene Overexpression	5	14	5
Transporter Engineering	0	10	0
Dynamic Feed‐forward/Feedback Loops	0	7	0
Host Selection	1	1	1
Codon Optimization and Enzyme Engineering	0	10	0
CRISPRi/CRISPRa‐based Dynamic Control	0	8	0
Fermentation Strategy Optimization	0	28	0
Gene Knockout or Attenuation	6	10	6
Plasmid Stability Engineering	0	9	0
Post‐translational Modification Controls	0	8	0
Precursor Supply Enhancement	2	13	2
Promoter and Ribosome-binding Site Optimization	2	4	2
Synthetic sRNA Regulation	0	4	0
Transcription Factor Engineering	0	11	0

## Sheet: Astaxanthin
Strategy	Literature	SynBioGPT2	Overlap
Heterologous Pathway Integration	6	6	6
Cofactor Balancing/Regeneration	0	8	0
Gene Overexpression	2	17	2
Transporter Engineering	0	22	0
Dynamic Feed‐forward/Feedback Loops	0	9	0
Host Selection	1	1	1
Codon Optimization and Enzyme Engineering	0	6	0
CRISPRi/CRISPRa‐based Dynamic Control	0	7	0
Fermentation Strategy Optimization	2	9	2
Gene Knockout or Attenuation	0	12	0
Plasmid Stability Engineering	1	11	1
Post‐translational Modification Controls	0	6	0
Precursor Supply Enhancement	0	14	0
Promoter and Ribosome-binding Site Optimization	0	5	0
Synthetic sRNA Regulation	0	7	0
Transcription Factor Engineering	0	2	0

## Sheet: Glutaric acid
Strategy	Literature	SynBioGPT2	Overlap
Heterologous Pathway Integration	4	7	4
Cofactor Balancing/Regeneration	1	12	1
Gene Overexpression	2	15	2
Transporter Engineering	2	9	2
Dynamic Feed‐forward/Feedback Loops	1	9	1
Host Selection	1	1	1
Codon Optimization and Enzyme Engineering	0	7	0
CRISPRi/CRISPRa‐based Dynamic Control	0	10	0
Fermentation Strategy Optimization	0	12	0
Gene Knockout or Attenuation	0	6	0
Plasmid Stability Engineering	0	6	0
Post‐translational Modification Controls	0	3	0
Precursor Supply Enhancement	0	24	0
Promoter and Ribosome-binding Site Optimization	0	6	0
Synthetic sRNA Regulation	0	6	0
Transcription Factor Engineering	0	4	0

## Sheet: Valerolactam
Strategy	Literature	SynBioGPT2	Overlap
Heterologous Pathway Integration	3	14	3
Cofactor Balancing/Regeneration	0	6	0
Gene Overexpression	1	18	1
Transporter Engineering	1	23	0
Dynamic Feed‐forward/Feedback Loops	0	10	0
Host Selection	1	1	1
Codon Optimization and Enzyme Engineering	0	5	0
CRISPRi/CRISPRa‐based Dynamic Control	0	9	0
Fermentation Strategy Optimization	1	10	1
Gene Knockout or Attenuation	4	12	4
Plasmid Stability Engineering	0	7	0
Post‐translational Modification Controls	0	10	0
Precursor Supply Enhancement	1	9	1
Promoter and Ribosome-binding Site Optimization	0	9	0
Synthetic sRNA Regulation	0	9	0
Transcription Factor Engineering	0	11	0

## Sheet: Vitamin B6
Strategy	Literature	SynBioGPT2	Overlap
Heterologous Pathway Integration	0	3	0
Cofactor Balancing/Regeneration	1	12	1
Gene Overexpression	3	12	3
Transporter Engineering	0	9	0
Dynamic Feed‐forward/Feedback Loops	0	6	0
Host Selection	1	1	1
Codon Optimization and Enzyme Engineering	0	6	0
CRISPRi/CRISPRa‐based Dynamic Control	0	5	0
Fermentation Strategy Optimization	0	10	0
Gene Knockout or Attenuation	1	4	1
Plasmid Stability Engineering	0	7	0
Post‐translational Modification Controls	0	7	0
Precursor Supply Enhancement	0	11	0
Promoter and Ribosome-binding Site Optimization	3	7	3
Synthetic sRNA Regulation	0	9	0
Transcription Factor Engineering	0	4	0

## Sheet: β-Alanine
Strategy	Literature	SynBioGPT2	Overlap
Heterologous Pathway Integration	1	4	1
Cofactor Balancing/Regeneration	3	10	3
Gene Overexpression	1	10	1
Transporter Engineering	1	10	1
Dynamic Feed‐forward/Feedback Loops	0	5	0
Host Selection	1	1	1
Codon Optimization and Enzyme Engineering	0	3	0
CRISPRi/CRISPRa‐based Dynamic Control	0	4	0
Fermentation Strategy Optimization	0	10	0
Gene Knockout or Attenuation	1	6	1
Plasmid Stability Engineering	0	5	0
Post‐translational Modification Controls	0	3	0
Precursor Supply Enhancement	2	7	2
Promoter and Ribosome-binding Site Optimization	0	4	0
Synthetic sRNA Regulation	0	7	0
Transcription Factor Engineering	0	5	0
